# Supplementary material for: Daily dataset on temperature and relative humidity in two traditional Basque architectural models located in Lea river valley
Source: Data Brief. 2019 Dec 5;28:104940. doi: 10.1016/j.dib.2019.104940 (PMC6920385; doi:10.1016/j.dib.2019.104940)
Supplement: Multimedia component 1 [file mmc1.xlsx]

## Sheet: Table 1_B1_daily Tª
	PERIOD	Tª_IRUZUBIETA (2018-2019)	Tª_S.SEBASTIAN SWEC	B1_Z1_monitoring	B1_Z1_simulation	B1_Z2_monitoring	B1_Z2_simulation
	2019-01-01	4.5	10.425	15.7677	11.2558	11.1844	10.4614
	2019-01-02	5.9	10.013	22.1094	11.1372	11.8417	10.4046
	2019-01-03	3.7	8.3599	18.8094	10.3676	11.9177	8.99266
	2019-01-04	0.6	8.77031	16.451	9.81936	10.7104	8.78593
	2019-01-05	0.1	8.775	17.2698	9.66543	10.6802	8.73249
	2019-01-06	3.8	8.8375	16.4219	9.61375	10.9365	8.87823
	2019-01-07	4.8	8.05885	15.4479	9.33909	10.7698	8.34088
	2019-01-08	6.4	7.63281	17.1792	9.12444	10.8667	8.20122
	2019-01-09	7.8	6.69219	16.9083	8.59138	12.3323	7.22115
	2019-01-10	4.4	6.60417	15.074	8.03062	11.4	6.8252
	2019-01-11	4.6	5.41458	13.0177	7.30244	10.3198	5.87855
	2019-01-12	6.5	6.26042	15.1688	7.19057	10.9979	6.24993
	2019-01-13	8	8.00313	13.9865	7.87093	12.2104	7.37601
	2019-01-14	9.1	7.24635	15.899	8.07143	12.9208	7.38723
	2019-01-15	6.7	6.27135	23.7323	7.66872	14.0708	6.51565
	2019-01-16	5.9	6.70365	18.8719	7.47757	13.6052	6.48707
	2019-01-17	7	6.82188	17.5698	7.49536	13.5458	6.70148
	2019-01-18	5.8	5.79115	16.3865	7.18697	12.6406	6.078
	2019-01-19	6.9	6.94948	16.4677	7.457	12.2313	6.82701
	2019-01-20	7.2	8.5375	16.4646	8.45707	12.6781	8.23443
	2019-01-21	5.4	8.39635	15.9875	8.93021	12.4104	8.45105
	2019-01-22	5.2	8.59167	16.2875	9.23449	11.15	8.73232
	2019-01-23	8.6	8.19167	15.8688	9.39327	12.0167	8.69075
	2019-01-24	6.5	8.0375	14.75	9.23223	12.0021	8.27187
	2019-01-25	9.7	7.49531	15.2854	9.05158	12.8323	8.20977
	2019-01-26	8.5	7.82969	18.5781	9.15372	13.9135	8.33679
	2019-01-27	7.4	8.07917	18.2406	9.0924	13.0542	8.19694
	2019-01-28	8.4	9.38177	15.1115	9.67279	12.4646	9.43063
	2019-01-29	7.3	9.93437	14.9729	10.4682	12.1538	10.2247
	2019-01-30	6.8	8.87865	14.5771	10.2714	11.4219	9.36619
	2019-01-31	10.5	9.67083	14.2385	10.1963	13.3052	9.5267
	2019-02-01	7.4	8.5125	16.1052	9.80239	13.326	8.86674
	2019-02-02	5.9	7.87604	15.976	9.36993	11.1656	8.37603
	2019-02-03	4.2	7.95	14.5396	9.12665	10.2031	8.2114
	2019-02-04	5.3	7.28802	12.9938	8.67351	10.1812	7.52106
	2019-02-05	10.7	8.61094	11.5635	9.07833	12.7448	8.70142
	2019-02-06	8.6	7.43906	14.0979	9.20928	14.5844	8.31323
	2019-02-07	7.2	8.08177	15.5938	9.35987	14.3562	8.59842
	2019-02-08	7.3	7.23906	13.6427	8.99931	13.7552	7.85585
	2019-02-09	9.9	8.12344	16.2052	9.03965	13.8781	8.35713
	2019-02-10	9.9	9.32865	26.051	9.49249	16.9135	8.95266
	2019-02-11	6.8	10.6703	20.4833	10.3641	14.8875	10.4141
	2019-02-12	5.4	10.426	13.6854	10.8826	13.6906	10.5577
	2019-02-13	5.8	8.69219	14.1708	10.327	13.4958	9.30743
	2019-02-14	9.4	7.02917	14.126	9.31993	15.1823	7.89266
	2019-02-15	11.2	5.56094	14.7552	8.2473	17.1354	6.71114
	2019-02-16	8.9	6.81094	15.2354	8.20432	17.3927	7.26724
	2019-02-17	10.9	8.10677	15.9917	8.86553	17.8865	8.39154
	2019-02-18	9	8.30833	15.2781	9.20844	17.3729	8.59273
	2019-02-19	8.6	7.81719	13.9188	9.34655	16.5979	8.66945
	2019-02-20	8.7	8.57448	15.851	9.74743	16.0969	9.20454
	2019-02-21	9.8	9.53698	15.4667	10.0528	17.6281	9.44944
	2019-02-22	10	9.05521	16.1719	9.91474	18.5083	9.21089
	2019-02-23	9.7	9.36562	15.9927	9.8245	18.5042	9.15764
	2019-02-24	9.4	8.53802	17.4458	9.5772	18.6729	8.73379
	2019-02-25	9.4	9.07135	16.5437	9.63202	18.774	9.05217
	2019-02-26	11.3	8.96615	17.0406	9.64552	19.3344	8.95854
	2019-02-27	12.8	9.64948	18.2323	9.82259	21.2198	9.36768
	2019-02-28	7.8	11.3609	16.324	10.9749	19.5625	11.1419
	2019-03-01	8.3	7.85313	16.1896	10.5953	17.6438	9.60148
	2019-03-02	10.9	8.51979	15.5427	10.0603	17.876	8.91336
	2019-03-03	15.5	10.525	15.7177	10.8039	18.5156	10.7679
	2019-03-04	11.8	10.4333	15.7812	11.14	19.0083	10.6247
	2019-03-05	12.6	9.98698	15.1031	11.0799	17.7375	10.5526
	2019-03-06	14.7	11.2078	15.7188	11.6993	19.0448	11.568
	2019-03-07	9	9.79323	14.7479	11.5478	16.726	10.78
	2019-03-08	9.3	10.049	16.7375	11.1921	16.3802	10.424
	2019-03-09	12.1	8.18437	20.1042	10.5711	16.9938	9.45669
	2019-03-10	10.2	9.54479	18.3677	10.4305	17.6823	9.62754
	2019-03-11	8.8	9.8375	19.0823	10.5961	16.5448	10.0565
	2019-03-12	9.8	9.94115	17.1573	10.6205	15.8969	9.92626
	2019-03-13	7.6	11.2073	16.9792	11.43	14.8458	11.512
	2019-03-14	9.1	11.9328	15.3708	12.0482	13.8708	11.7832
	2019-03-15	10.5	11.8083	14.0656	12.0979	14.2781	11.7184
	2019-03-16	11.9	12.3917	15.9958	12.688	15.8292	12.7307
	2019-03-17	8.4	10.5563	22.4313	12.3361	16.6094	11.4851
	2019-03-18	7.6	9.10521	16.599	11.2792	14.8531	9.9734
	2019-03-19	8	9.62396	17.0208	11.017	14.1042	10.2791
	2019-03-20	8.2	8.68021	14.1177	10.5552	13.876	9.43329
	2019-03-21	8	8.95833	12.7167	10.3942	13.5781	9.69042
	2019-03-22	9	9.17865	13.1583	10.5384	14.4469	9.93688
	2019-03-23	10	8.71719	14.0302	10.5918	16.0865	9.97243
	2019-03-24	10.2	7.97187	14.7938	10.29	17.7615	9.32501
	2019-03-25	9.8	6.75052	14.2198	9.49437	16.9146	8.10295
	2019-03-26	8.4	6.50729	13.0698	8.97599	14.8146	7.68818
	2019-03-27	7.1	7.25365	12.8698	9.03733	14.5021	8.2169
	2019-03-28	8.4	7.46667	13.2729	8.91375	15.0719	7.87183
	2019-03-29	10.4	8.13698	13.9937	8.92215	16.0125	8.19115
	2019-03-30	13.2	9.02552	15.2885	9.47326	18.6313	9.17896
	2019-03-31	11.6	8.93646	16.0065	9.65447	19.0076	8.92674
	2019-04-01	11.9	9.86719	15.8167	10.073	18.3719	9.97457
	2019-04-02	10.7	8.75521	14.825	10.1666	17.6562	9.51718
	2019-04-03	6	7.54219	15.4417	9.59088	14.8917	8.42858
	2019-04-04	7.9	7.32448	14.2052	8.87444	12.5125	7.58711
	2019-04-05	9.9	7.725	12.7177	8.9838	13.7583	8.41736
	2019-04-06	9.3	7.84948	12.5052	9.37748	14.5292	8.76901
	2019-04-07	9.2	9.14583	16.7042	9.72256	14.3875	9.11067
	2019-04-08	9.6	7.60052	15.9052	9.24641	15.3708	8.17552
	2019-04-09	8.8	8.57812	15.3542	9.36857	15.2552	8.85
	2019-04-10	7.7	9.13802	16.25	9.74822	14.9385	9.2363
	2019-04-11	9	9.7375	13.4375	10.1793	14.7677	9.92924
	2019-04-12	9.5	10.1531	16.8521	10.8434	14.774	10.6743
	2019-04-13	8.9	10.1667	15.9594	11.149	15.1615	10.7234
	2019-04-14	12.5	8.81823	17.7531	10.9849	17.0646	10.2973
	2019-04-15	13.9	8.47917	16.101	10.361	19.4146	9.14435
	2019-04-16	11.8	10.2359	15.8167	10.4761	18.7812	10.08
	2019-04-17	17.3	10.963	15.7365	11.5045	19.2604	11.6856
	2019-04-18	14.1	12.1984	16.151	12.2818	19.9667	12.1805
	2019-04-19	13.7	12.9787	15.8854	12.76	19.0177	12.6612
	2019-04-20	12.8	12.2838	16.5063	12.7787	19.5229	12.4481
	2019-04-21	11.2	11.8125	15.8104	12.6586	18.6542	12.1605
	2019-04-22	13.8	12.049	15.901	12.5978	18.6479	12.0811
	2019-04-23	11.8	11.913	16.0469	12.9176	19.1385	12.8273
	2019-04-24	10.5	11.925	14.3729	13.3606	16.2292	13.189
	2019-04-25	12.8	12.9828	13.8281	13.9192	16.1885	13.8807
	2019-04-26	10.8	13.8245	17.1521	14.6562	16.0396	14.8356
	2019-04-27	11.1	13.9963	17.7594	14.6882	16.1417	14.2247
	2019-04-28	10.7	14.6115	18.399	14.6719	16.8583	14.4782
	2019-04-29	10.6	14.5635	15.6344	14.8127	17.3156	14.7088
	2019-04-30	11.5	12.4802	15.7125	14.3592	18.2125	13.7266
	2019-05-01	11.9	12.025	18.1646	13.6669	18.3521	12.6913
	2019-05-02	12.1	13.5448	15.5104	13.7084	17.9865	13.3263
	2019-05-03	10.1	12.9338	14.8198	13.7543	16.7156	13.536
	2019-05-04	11.2	12.5922	16.8413	13.9909	16.0587	13.8089
	2019-05-05	7.9	11.4724	-	13.769	-	13.1644
	2019-05-06	9.5	10.5703	-	13.1543	-	12.2285
	2019-05-07	13.6	10.2677	-	12.6765	-	11.7998
	2019-05-08	14.8	10.6865	-	12.3968	-	11.6003
	2019-05-09	12	11.887	-	12.7887	-	12.6025
	2019-05-10	15.9	12.0583	-	13.0882	-	12.669
	2019-05-11	13.2	12.5953	-	13.2651	-	12.9064
	2019-05-12	11.5	13.7151	-	14.0903	-	14.3633
	2019-05-13	11.3	13.5005	-	14.3444	-	14.0013
	2019-05-14	12.4	13.3713	-	14.1882	-	13.7532
	2019-05-15	13.2	13.9667	-	14.44	-	14.3675
	2019-05-16	13	15.1151	-	15.3463	-	15.6603
	2019-05-17	11	15.6172	-	15.8717	-	15.9168
	2019-05-18	9.6	16.7333	15.633	16.5319	15.325	16.9879
	2019-05-19	10.8	15.4125	23.2479	16.4564	15.2917	16.2029
	2019-05-20	11.5	14.151	16.6781	15.7715	16.2229	15.044
	2019-05-21	11.7	13.45	15.5667	14.9846	16.8271	14.1143
	2019-05-22	13.9	12.1172	15.9323	14.2666	18.1885	13.5164
	2019-05-23	15.3	13.8943	16.9687	14.5955	19.8719	14.4429
	2019-05-24	13.4	13.9719	16.2198	14.9658	18.7969	14.7904
	2019-05-25	13.7	13.7906	16.4177	14.7809	17.8646	14.1647
	2019-05-26	13.7	15.3078	23.9458	15.2983	17.8073	15.5193
	2019-05-27	13.4	15.2578	18.4083	15.9662	18.1844	16.1678
	2019-05-28	12.7	15.275	15.8708	16.0331	17.3135	15.7024
	2019-05-29	13.5	13.7177	15.3469	15.444	17.2458	14.8927
	2019-05-30	14.8	15.3495	16.5979	15.7244	18.2792	15.6674
	2019-05-31	17.9	14.1724	18.2302	15.5151	21.3052	15.0858
	2019-06-01	21.8	14.9526	22.3521	15.4326	24.2219	14.9503
	2019-06-02	19.5	15.575	22.4643	15.8592	25.5679	16.1167
	2019-06-03	17.6	16.8943	-	16.8638	-	17.3883
	2019-06-04	17.6	15.9391	-	16.7901	-	16.44
	2019-06-05	13.4	15.8167	-	16.6624	-	16.6477
	2019-06-06	17.5	16.0042	19.7714	16.8906	20.3214	16.7544
	2019-06-07	15.4	15.101	18.3719	16.5757	20.499	16.1046
	2019-06-08	13.7	16.8849	17.4571	16.8828	19.4018	16.8637
	2019-06-09	15.3	15.5927	-	16.7745	-	16.5042
	2019-06-10	13.2	14.9557	-	16.6239	-	16.3919
	2019-06-11	12	14.4542	-	16.5173	-	16.1701
	2019-06-12	13.6	13.563	-	16.1293	-	15.5429
	2019-06-13	13.4	14.4573	-	16.2094	-	15.9527
	2019-06-14	13.4	16.3313	-	16.7464	-	16.7243
	2019-06-15	14.5	16.5927	-	16.9732	-	16.9427
	2019-06-16	15.6	16.6333	-	17.0872	-	17.0338
	2019-06-17	20.1	15.5594	-	17.0046	-	16.8193
	2019-06-18	21.7	15.099	-	16.6275	-	16.0302
	2019-06-19	18.2	16.4406	-	17.0514	-	17.2007
	2019-06-20	16.9	18.225	-	18.0663	-	18.5834
	2019-06-21	15.2	18.7156	-	18.5427	-	18.7429
	2019-06-22	17.4	17.0437	-	18.1351	-	17.855
	2019-06-23	21.2	17.437	-	18.2358	-	18.3451
	2019-06-24	19.7	16.5495	-	17.8394	-	17.2399
	2019-06-25	19.6	17.6036	-	18.031	-	18.2073
	2019-06-26	25	16.4901	-	18.1802	-	18.1517
	2019-06-27	22.8	16.9776	-	17.9428	-	17.4973
	2019-06-28	20.6	15.5635	-	17.1709	-	16.5415
	2019-06-29	19.9	15.5255	-	16.9912	-	16.7199
	2019-06-30	20.1	17.1641	-	17.5105	-	17.5381
	2019-07-01	18.9	18.9167	-	18.1355	-	18.3491
	2019-07-02	18.8	17.6672	-	18.0673	-	18.1712
	2019-07-03	21.4	17.8328	-	18.1611	-	18.1707
	2019-07-04	25.1	17.1583	-	17.964	-	17.6638
	2019-07-05	24.3	15.3396	-	17.0397	-	16.2631
	2019-07-06	22.3	14.8302	-	16.2382	-	15.4549
	2019-07-07	20.3	16.1776	-	16.7132	-	16.9411
	2019-07-08	19.9	15.8344	-	17.0708	-	16.9949
	2019-07-09	19	16.2198	-	17.4231	-	17.513
	2019-07-10	19.3	16.9917	-	17.9798	-	18.2116
	2019-07-11	18.7	17.1448	-	18.3923	-	18.5381
	2019-07-12	19.3	16.775	-	18.0702	-	17.6529
	2019-07-13	19.8	18.5406	-	18.6388	-	19.0592
	2019-07-14	20.6	18.9339	-	19.2209	-	19.531
	2019-07-15	19.2	17.925	-	19.1457	-	19.0879
	2019-07-16	19	17.6875	-	19.1037	-	19.1006
	2019-07-17	19.4	17.263	-	18.9641	-	18.7996
	2019-07-18	18.4	18.6162	-	19.2948	-	19.5242
	2019-07-19	20	18.2786	-	19.3294	-	19.2982
	2019-07-20	20.9	17.8052	-	18.9821	-	18.689
	2019-07-21	21.2	16.8125	-	18.4955	-	18.1777
	2019-07-22	23.6	17.787	-	18.7903	-	18.9261
	2019-07-23	26.4	19.4495	-	19.5883	-	20.1079
	2019-07-24	28.6	20.8245	-	20.4412	-	21.109
	2019-07-25	22.4	21.8484	-	21.304	-	21.9921
	2019-07-26	18.4	21.351	-	21.4784	-	21.8704
	2019-07-27	16.5	21.1583	-	21.7197	-	22.1581
	2019-07-28	17.7	20.9625	-	21.7461	-	21.9054
	2019-07-29	18.2	20.401	-	21.2051	-	20.8885
	2019-07-30	17.5	20.9281	-	20.9126	-	21.0022
	2019-07-31	17	22.6495	-	21.5916	-	22.2793
	2019-08-01	18.9	19.8135	-	21.0975	-	20.854
	2019-08-02	19.6	19.7708	-	20.4428	-	20.0746
	2019-08-03	20.5	21.2786	-	20.8756	-	21.4847
	2019-08-04	19.3	21.3073	-	21.233	-	21.4073
	2019-08-05	19.1	20.5427	-	20.8678	-	20.8306
	2019-08-06	20.4	20.5958	-	21.0034	-	21.3597
	2019-08-07	22.1	21.9411	-	21.6348	-	22.1928
	2019-08-08	25	20.3562	-	21.5924	-	21.7931
	2019-08-09	21.6	19.374	-	20.9636	-	20.5894
	2019-08-10	19.3	19.8875	-	20.9029	-	21.017
	2019-08-11	17.5	20.4167	-	21.2458	-	21.5635
	2019-08-12	16.2	19.6583	-	20.7828	-	20.4061
	2019-08-13	16.1	18.4724	-	19.9696	-	19.6199
	2019-08-14	19.1	18.8776	-	19.5547	-	19.1111
	2019-08-15	18.2	18.0057	-	18.9465	-	18.5831
	2019-08-16	18	18.5167	-	19.0657	-	19.2199
	2019-08-17	19.8	19.3651	-	19.7042	-	20.0513
	2019-08-18	18.3	19.6385	-	20.0504	-	20.3135
	2019-08-19	17.3	20.0083	-	20.2039	-	20.4414
	2019-08-20	18.1	19.163	-	20.1214	-	20.1969
	2019-08-21	18.4	18.1422	-	19.7672	-	19.5365
	2019-08-22	18.5	17.7203	-	19.4682	-	19.2164
	2019-08-23	20.2	17.1917	-	19.1021	-	18.7713
	2019-08-24	21.3	16.901	-	18.782	-	18.3753
	2019-08-25	20.5	16.2823	-	18.0538	-	17.2952
	2019-08-26	21.5	16.4005	-	17.5715	-	17.059
	2019-08-27	20	16.5786	-	17.66	-	17.6358
	2019-08-28	22.1	16.1141	-	17.6343	-	17.4297
	2019-08-29	21.7	15.9214	-	17.514	-	17.2281
	2019-08-30	21.3	15.949	-	17.3955	-	17.0938
	2019-08-31	20.8	14.713	-	16.7725	-	16.0339
	2019-09-01	18.1	19.4344	22.5521	18.1375	24.7198	19.0011
	2019-09-02	16.6	20.2214	20.8448	19.4908	21.3833	20.3341
	2019-09-03	16.1	20.7167	20.5375	20.2459	21.7063	20.9292
	2019-09-04	16.7	21.5896	20.3062	20.9203	21.9979	21.576
	2019-09-05	15.9	20.2609	19.874	21.0708	21.9135	21.3956
	2019-09-06	16.2	18.5458	19.0635	20.2311	20.4917	19.6947
	2019-09-07	15.8	17.7094	18.9	19.418	20.3354	18.9253
	2019-09-08	15.7	17.1958	18.8417	18.7961	20.7667	18.2584
	2019-09-09	14.8	17.7276	18.4375	18.4727	19.9177	18.1305
	2019-09-10	14.2	19.0786	20.1434	18.7476	19.2823	18.8127
	2019-09-11	18.1	19.7844	18.825	19.3224	19.667	19.8471
	2019-09-12	16.2	18.7833	19.1719	19.6365	20.6958	19.9104
	2019-09-13	16.8	16.9714	20.3865	18.9343	21.4635	18.3419
	2019-09-14	20.1	17.3422	21.2365	18.3901	23.2531	17.9388
	2019-09-15	19.1	18.1958	21.5708	18.708	24.2531	18.9528
	2019-09-16	20	18.387	21.25	19.0841	24.3729	19.1944
	2019-09-17	19.9	17.5828	21.5965	18.7201	24.7319	18.3482
	2019-09-18	19.3	19.1875	21.3792	19.2304	24.4719	19.678
	2019-09-19	17.9	18.7255	21.075	19.6454	23.6958	19.8184
	2019-09-20	20.9	17.2875	22.8844	18.8757	24.324	18.2141
	2019-09-21	23.4	16.4839	22.7875	17.8678	25.0417	17.0942
	2019-09-22	17.8	16.4411	21.9344	17.589	24.7281	17.3357
	2019-09-23	16.8	17.9281	20.6062	17.9498	22.6344	17.9692
	2019-09-24	18.2	17.2974	20.6469	18.1291	23.3646	18.1733
	2019-09-25	17.1	16.2547	20.3969	17.8422	22.8906	17.4807
	2019-09-26	16.9	16.1547	20.649	17.6777	22.6792	17.4069
	2019-09-27	17.4	15.4922	21.125	17.1188	22.8917	16.4255
	2019-09-28	17.1	15.525	20.5479	16.7338	22.7948	16.2951
	2019-09-29	18.2	16.2729	20.5354	16.8097	22.6594	16.5687
	2019-09-30	19	16.0052	21.549	16.9165	24.2979	16.7906
	2018-10-01	14	17.587	-	17.5236	-	17.7912
	2018-10-02	11.2	16.8161	-	17.5882	-	17.4088
	2018-10-03	11.7	16.8083	-	17.526	-	17.3854
	2018-10-04	14.6	15.4812	-	17.0552	-	16.4801
	2018-10-05	16	16.4396	-	17.0466	-	16.9178
	2018-10-06	13	15.8677	-	16.7995	-	16.342
	2018-10-07	12.1	16.8651	-	16.8068	-	16.6875
	2018-10-08	13.8	17.3917	-	17.1472	-	17.2684
	2018-10-09	13.3	18.8411	-	18.061	-	18.6555
	2018-10-10	14.5	17.0891	-	18.0071	-	17.7668
	2018-10-11	17.4	15.6266	-	17.0585	-	16.2635
	2018-10-12	19	16.449	-	17.1137	-	17.0898
	2018-10-13	19.3	16.1927	-	17.3479	-	17.2173
	2018-10-14	15.8	17.6318	-	17.9287	-	18.1368
	2018-10-15	13.1	16.313	-	17.7629	-	17.3915
	2018-10-16	13.6	15.7672	-	17.422	-	16.9959
	2018-10-17	14	14.0005	-	16.663	-	15.7756
	2018-10-18	15.5	14.2463	-	15.9204	-	15.0507
	2018-10-19	16.3	14.4823	-	15.6265	-	15.0925
	2018-10-20	15.6	15.763	-	16.0533	-	16.052
	2018-10-21	14.7	14.6953	-	15.8402	-	15.3329
	2018-10-22	13.9	13.3141	-	14.9493	-	13.9987
	2018-10-23	12.3	12.6297	17.3258	14.0361	19.461	13.0401
	2018-10-24	11.4	12.4245	16.6885	13.6114	18.725	12.9416
	2018-10-25	11.3	11.9172	16.8833	13.1524	18.4594	12.2141
	2018-10-26	13.6	13.1568	16.6333	13.28	18.8344	12.9514
	2018-10-27	8.1	13.0583	17.1083	13.5084	17.2	13.1478
	2018-10-28	5.4	12.851	16.2885	13.5556	13.851	13.1827
	2018-10-29	5.8	13.15	15.9375	13.9057	12.3177	13.6678
	2018-10-30	7.9	14.9615	13.4062	14.7929	12.6979	14.9545
	2018-10-31	9.4	13.3917	14.5344	14.5644	13.9979	13.9579
	2018-11-01	10.6	13.5094	15.1208	14.4116	14.8802	14.0653
	2018-11-02	9.8	14.0615	15.3531	14.5774	15.3156	14.2198
	2018-11-03	7.3	13.8958	14.1333	14.3968	15.1604	13.9249
	2018-11-04	9.3	12.926	16.4167	14.0959	14.851	13.5245
	2018-11-05	11	13.049	21.3271	13.8459	16.9125	13.2228
	2018-11-06	11.4	13.9297	19.3417	13.9997	16.2115	13.7277
	2018-11-07	13	12.4125	15.8302	13.5045	17.3344	12.7446
	2018-11-08	10	11.8594	15.0198	13.1284	16.5677	12.4891
	2018-11-09	12.1	12.1281	14.6302	13.0399	16.7083	12.4141
	2018-11-10	15.3	10.9651	15.7823	12.7439	18.5906	11.9868
	2018-11-11	15	10.212	16.4729	12.0155	19.4208	10.8283
	2018-11-12	11.8	9.28854	18.2708	11.1121	18.6417	9.85464
	2018-11-13	11.6	9.31667	25.6115	10.8293	18.2198	9.97138
	2018-11-14	12.6	9.87083	18.8354	11.0149	19.1271	10.3444
	2018-11-15	15.5	8.24167	18.0781	10.3737	20.6281	9.08508
	2018-11-16	12	8.42865	18.1438	9.74817	20.6781	8.58251
	2018-11-17	11.1	10.0823	18.5385	10.0646	20.624	9.59604
	2018-11-18	9.6	10.7125	17.2969	10.839	18.851	10.7255
	2018-11-19	7.9	9.88438	17.0458	10.8483	17.4125	10.0683
	2018-11-20	6	10.6906	15.4833	10.952	15.15	10.5432
	2018-11-21	8.3	9.29635	14.1177	10.6888	13.776	9.79203
	2018-11-22	10.1	8.50885	14.0656	10.2317	15.4844	9.21988
	2018-11-23	8	8.71719	14.3115	10.1592	15.8677	9.2587
	2018-11-24	10.6	9.92865	13.9406	10.3839	15.5719	9.77895
	2018-11-25	8.6	11.5312	16.4792	11.2375	15.6615	11.2782
	2018-11-26	7.9	10.8938	18.5635	11.6893	14.6333	11.2891
	2018-11-27	8.3	11.8401	14.8438	12.0859	14.9948	11.8011
	2018-11-28	9	12.1458	16.2063	12.5496	14.8188	12.3276
	2018-11-29	12.2	10.8672	14.4396	12.0976	16.0531	11.1478
	2018-11-30	9.5	9.45521	16.0031	11.2206	16.5073	10.1628
	2018-12-01	9.5	9.22552	15.375	10.7666	15.6448	9.73817
	2018-12-02	12.7	10.5037	14.6906	10.9994	16.1729	10.4776
	2018-12-03	12.9	10.9026	16.1646	11.2378	16.7437	10.6892
	2018-12-04	11.1	11.6031	17.0979	11.5449	17.9406	11.2553
	2018-12-05	11.1	9.78958	16.1687	11.3104	18.2333	10.5738
	2018-12-06	11	8.73438	16.7646	10.6245	17.8198	9.39432
	2018-12-07	8.4	8.92396	19.9656	10.1084	16.5667	9.05523
	2018-12-08	9	9.32083	20.1448	10.1515	16.2552	9.46998
	2018-12-09	12	9.45885	20.0188	10.1582	16.776	9.3981
	2018-12-10	8.5	10.9354	15.4625	10.5731	16.3885	10.2616
	2018-12-11	5.4	11.3005	16.574	11.1069	14.5875	10.9277
	2018-12-12	10.3	9.82604	14.2583	10.8733	15.1865	10.1466
	2018-12-13	9.9	8.53021	16.1104	10.1608	14.85	8.97388
	2018-12-14	8.1	8.19115	16.2594	9.53401	14.1969	8.40048
	2018-12-15	11.8	7.95833	17.7656	9.0869	14.6021	8.03061
	2018-12-16	9.9	6.42604	18.2604	8.38407	15.8844	7.0964
	2018-12-17	5.8	4.95573	22.3458	7.59178	14.2812	6.04968
	2018-12-18	11.6	6.11094	20.1167	7.46419	14.6281	6.32174
	2018-12-19	7.6	6.75885	14.5812	7.72325	15.4198	6.92343
	2018-12-20	8.4	8.33594	16.5177	8.43994	15.4146	8.07105
	2018-12-21	13	9.96615	15.0479	9.48609	17.0552	9.45339
	2018-12-22	11.5	9.40104	17.2792	9.91453	17.5167	9.43894
	2018-12-23	8.7	8.54219	15.8073	9.67576	17.5271	8.81159
	2018-12-24	7.9	6.65417	18.1354	8.72786	16.6865	7.26879
	2018-12-25	7.7	6.27083	17.8229	8.03267	15.6781	6.76975
	2018-12-26	6.8	7.14531	14.8167	8.04561	15.1646	7.11294
	2018-12-27	5.6	7.2	13.9667	8.13656	14.6427	7.36566
	2018-12-28	9.2	7.53333	17.3448	8.26521	14.9198	7.50832
	2018-12-29	8.3	8.71615	19.4406	8.80818	15.4583	8.44306
	2018-12-30	4.7	7.68385	19.6146	8.84514	14.1365	7.97346
	2018-12-31	3.8	8.13281	15.8156	8.81947	12.3375	8.092

## Sheet: Table 2_B1_daily HR
	PERIOD	HR_IRUZUBIETA (2018-2019)	HR_S.SEBASTIAN SWEC	B1_Z1_monitoring	B1_Z1_simulation	B1_Z2_monitoring	B1_Z2_simulation
	2019-01-01	97	-	68.3229	58.8833	64.4688	61.4508
	2019-01-02	92	-	55.8125	57.4533	65.9167	59.9933
	2019-01-03	88	-	58.1354	58.9708	63.7917	63.7533
	2019-01-04	90	-	61.0938	58.873	62.5833	62.3959
	2019-01-05	90	-	58.8438	59.9003	61.9792	62.9361
	2019-01-06	90	-	61.5521	63.091	63.6458	65.6699
	2019-01-07	82	-	64.0833	69.2665	64.2083	73.2406
	2019-01-08	88	-	62.5521	74.5148	65.5729	78.8325
	2019-01-09	87	-	64.4062	79.6771	68.4062	86.2398
	2019-01-10	82	-	65.4375	82.9226	66.125	88.8364
	2019-01-11	79	-	69.4896	83.1748	65.1458	90.3384
	2019-01-12	94	-	67.5	80.7361	67.5938	85.4592
	2019-01-13	91	-	72.5729	71.8473	69.375	73.6352
	2019-01-14	94	-	72.3333	69.8558	71.9062	72.6262
	2019-01-15	91	-	54.6354	72.65	71.125	77.4316
	2019-01-16	86	-	63.875	74.729	68.2083	78.6833
	2019-01-17	91	-	65.7188	77.3858	68.9792	80.7668
	2019-01-18	92	-	67.2292	82.5185	68.2917	87.8557
	2019-01-19	81	-	64.2083	80.7559	67.5312	83.7581
	2019-01-20	92	-	66.25	73.8729	68.9896	74.7917
	2019-01-21	88	-	67.7917	70.4184	69.1667	72.4765
	2019-01-22	92	-	64.7812	67.8392	69.6979	70.1517
	2019-01-23	86	-	67.5104	67.5409	74.2708	70.7495
	2019-01-24	95	-	70.3438	69.7377	73.3958	73.6249
	2019-01-25	92	-	73.4375	73.7395	75.7396	77.7189
	2019-01-26	92	-	69.9271	75.5442	74.8542	79.4225
	2019-01-27	83	-	67.1771	76.8378	73.4896	80.7732
	2019-01-28	84	-	72.5938	71.9188	74.9062	73.1699
	2019-01-29	88	-	72.3792	65.5327	75.5917	66.8766
	2019-01-30	83	-	73.375	62.7748	74.8021	66.1523
	2019-01-31	91	-	78.8125	57.954	76.2292	60.0008
	2019-02-01	83	-	71.7604	58.341	73.4375	61.4503
	2019-02-02	77	-	68.7396	59.2802	71.8368	62.7512
	2019-02-03	86	-	68.7396	62.1691	70.8854	65.5664
	2019-02-04	88	-	73.0833	67.9308	71.8333	72.436
	2019-02-05	86	-	84.4375	68.2909	73.5208	70.0747
	2019-02-06	89	-	80.6875	70.6606	74.2083	74.8208
	2019-02-07	88	-	76.5	69.5867	75.2812	72.9242
	2019-02-08	83	-	78.3542	69.7991	72.4896	74.6779
	2019-02-09	72	-	74.4271	66.8472	72.9688	69.7426
	2019-02-10	79	-	49.1979	62.6242	68.4062	64.454
	2019-02-11	92	-	63.6354	58.9949	67.9688	58.9622
	2019-02-12	88	-	75.7708	58.8768	67.0833	59.9616
	2019-02-13	83	-	77.2708	64.0548	67.2188	67.8496
	2019-02-14	65	-	56.5	70.6225	59.5521	76.6691
	2019-02-15	55	-	56.0312	75.4403	49.1458	82.8115
	2019-02-16	67	-	53.0312	72.3434	46.8542	76.73
	2019-02-17	47	-	43.0729	65.4227	34.7604	67.5144
	2019-02-18	68	-	53.5625	61.1494	39.7917	63.4483
	2019-02-19	85	-	71.7188	59.9557	49.6458	62.6751
	2019-02-20	79	-	66.3958	59.5276	51.6146	61.7559
	2019-02-21	72	-	62.2292	61.3461	49.875	63.4319
	2019-02-22	70	-	62.1771	67.4311	47.1146	70.1076
	2019-02-23	69	-	62.1354	72.3819	45.5208	75.0464
	2019-02-24	77	-	63.2708	77.3658	47.875	81.0509
	2019-02-25	77	-	66.6146	77.6286	48.2708	80.1689
	2019-02-26	70	-	57.6354	76.7012	46.1354	79.7177
	2019-02-27	61	-	52.6875	73.3465	39.3125	75.3233
	2019-02-28	86	-	65.1458	65.978	45.4479	65.6197
	2019-03-01	81	-	67.0833	69.8289	47.7708	74.6818
	2019-03-02	78	-	70.9583	73.9047	50.0729	79.0009
	2019-03-03	49	-	60.7083	71.7502	45.4375	72.5941
	2019-03-04	65	-	65.2292	72.9399	45.2188	75.2928
	2019-03-05	57	-	60.6562	75.3215	44.5417	78.0118
	2019-03-06	55	-	61.3229	71.6303	46.2083	72.8796
	2019-03-07	71	-	62.5	72.8262	45.9375	76.4953
	2019-03-08	84	-	65.3229	72.5279	50.5104	76.085
	2019-03-09	81	-	64.2812	76.3131	54.0104	81.8106
	2019-03-10	92	-	70.1146	77.2822	57.6042	80.9587
	2019-03-11	84	-	65.4896	79.2955	57.4792	81.8413
	2019-03-12	76	-	63.5729	82.7553	55.8958	85.737
	2019-03-13	89	-	70.3542	80.9511	58.7708	81.0101
	2019-03-14	81	-	72.7604	78.7438	61.0833	79.8312
	2019-03-15	78	-	73.8438	77.6281	61.875	79.1298
	2019-03-16	70	-	66.0104	71.6747	60.3542	71.8962
	2019-03-17	87	-	57.375	70.661	60.8125	74.43
	2019-03-18	87	-	65.1146	71.4121	59.9688	76.9101
	2019-03-19	89	-	65.6458	68.5929	62.3125	71.7913
	2019-03-20	77	-	69.5	69.8999	61.625	74.5216
	2019-03-21	77	-	74.875	70.2294	61.4062	73.4258
	2019-03-22	67	-	69.7396	70.1688	57.4375	73.1967
	2019-03-23	69	-	72.0521	70.3195	55.6146	73.9615
	2019-03-24	79	-	73.5312	70.5494	54.9896	75.5814
	2019-03-25	75	-	75.7604	71.7248	56.1458	78.4205
	2019-03-26	65	-	69.5104	71.4933	53.2188	77.5245
	2019-03-27	76	-	72.3333	67.6637	54.0729	71.581
	2019-03-28	79	-	73.9896	66.6271	56.0417	70.7518
	2019-03-29	69	-	67.5312	66.4434	53.6146	69.2051
	2019-03-30	55	-	59.6042	65.2075	44.0625	66.4896
	2019-03-31	66	-	64.8478	66.6501	45.7174	69.2039
	2019-04-01	81	-	70.2292	66.2225	50.0417	67.2014
	2019-04-02	83	-	75.9167	64.474	53.8021	67.4009
	2019-04-03	86	-	70.375	64.5963	55.2708	69.3882
	2019-04-04	71	-	66.875	63.5797	54.4896	68.5553
	2019-04-05	69	-	70.8958	59.974	53.375	62.7175
	2019-04-06	75	-	73.0938	58.1079	55.5104	60.7505
	2019-04-07	79	-	67.6146	58.0959	57.4688	60.1043
	2019-04-08	81	-	65.75	65.928	58.7396	70.0607
	2019-04-09	83	-	67.7396	70.3714	58.0833	72.5858
	2019-04-10	94	-	68.9167	74.5068	60.3021	76.702
	2019-04-11	88	-	78.4688	75.981	63.3229	77.5823
	2019-04-12	81	-	69.7188	75.2748	63.8333	76.5465
	2019-04-13	75	-	62.3854	74.7026	60.0312	76.9115
	2019-04-14	79	-	67.9375	77.3299	59.6042	81.2009
	2019-04-15	84	-	79.6146	80.6832	63.9167	86.5578
	2019-04-16	82	-	78.5729	81.0482	61.6146	83.4231
	2019-04-17	56	-	73.7708	79.6374	56.5938	79.9422
	2019-04-18	76	-	73.8021	78.4595	54.3333	79.2675
	2019-04-19	79	-	77.3854	77.8268	57.2604	78.3236
	2019-04-20	78	-	78.375	79.3114	57.5312	80.9458
	2019-04-21	82	-	77.4062	79.5523	56.8854	81.8865
	2019-04-22	77	-	77.2917	77.9119	57.9062	80.0419
	2019-04-23	85	-	72.1979	75.0534	55.3021	76.0349
	2019-04-24	76	-	71.4583	72.7969	55.6771	74.2015
	2019-04-25	61	-	70.2396	70.7618	56.3542	71.5661
	2019-04-26	78	-	68.8542	69.9771	57.4479	70.1153
	2019-04-27	83	-	73.0208	72.3916	59.75	74.1889
	2019-04-28	78	-	69.7917	74.0208	61.0312	74.7472
	2019-04-29	81	-	75.4792	74.6109	60.1979	75.1938
	2019-04-30	74	-	76.5208	77.8241	59.5521	81.003
	2019-05-01	73	-	69.8438	78.8517	57.3333	83.2096
	2019-05-02	76	-	78.3229	73.275	58.7396	74.678
	2019-05-03	86	-	82.2812	71.197	60.0208	72.2976
	2019-05-04	78	-	81.1625	69.2851	61.75	70.5871
	2019-05-05	69	-	-	70.8201	-	74.1644
	2019-05-06	72	-	-	74.3407	-	79.1463
	2019-05-07	74	-	-	76.6134	-	81.347
	2019-05-08	73	-	-	77.1463	-	81.3908
	2019-05-09	77	-	-	74.9005	-	76.9264
	2019-05-10	87	-	-	72.5525	-	74.8584
	2019-05-11	82	-	-	70.169	-	71.8789
	2019-05-12	81	-	-	66.0828	-	65.8827
	2019-05-13	71	-	-	66.8992	-	68.4486
	2019-05-14	71	-	-	70.3052	-	72.1225
	2019-05-15	70	-	-	72.5645	-	73.4257
	2019-05-16	79	-	-	71.3862	-	70.914
	2019-05-17	91	-	-	70.6299	-	70.8902
	2019-05-18	90	-	77.3864	67.5409	64.1136	66.7203
	2019-05-19	93	-	62.0625	67.852	67.5729	69.5517
	2019-05-20	83	-	76.1458	69.435	66.9792	72.7404
	2019-05-21	81	-	78.8542	71.4934	66.1146	75.1895
	2019-05-22	81	-	81.5417	75.2264	66.1354	79.0512
	2019-05-23	82	-	84.2604	73.7061	67.6146	74.9816
	2019-05-24	91	-	85.6979	74.9299	68.7604	76.3324
	2019-05-25	85	-	85.4896	78.6956	69.125	81.4064
	2019-05-26	90	-	65.8854	76.8512	69.9062	76.3806
	2019-05-27	94	-	80.1979	75.5036	70.6042	75.3006
	2019-05-28	87	-	85.9757	75.2477	70.7326	76.6632
	2019-05-29	84	-	86.9826	78.7444	70.2188	81.5983
	2019-05-30	77	-	82.4583	75.1334	69.1354	75.7964
	2019-05-31	77	-	83.5833	77.5036	69.0208	79.9058
	2019-06-01	66	-	70.5208	79.3288	68.0208	81.3226
	2019-06-02	68	-	71.9643	78.3258	64.4643	77.9558
	2019-06-03	77	-	-	74.6796	-	73.4929
	2019-06-04	80	-	-	76.3348	-	78.1558
	2019-06-05	86	-	-	76.4115	-	77.5026
	2019-06-06	64	-	55.25	73.7962	61.3571	75.1925
	2019-06-07	56	-	66.4792	73.2828	53.7083	75.8892
	2019-06-08	76	-	75.6786	68.9472	54.0536	69.3932
	2019-06-09	82	-	-	70.2796	-	71.5894
	2019-06-10	83	-	-	72.6029	-	74.1709
	2019-06-11	86	-	-	76.0341	-	78.3252
	2019-06-12	70	-	-	79.2428	-	82.7635
	2019-06-13	81	-	-	81.1326	-	83.3089
	2019-06-14	89	-	-	80.594	-	81.1742
	2019-06-15	76	-	-	80.4436	-	81.0701
	2019-06-16	80	-	-	79.2908	-	79.9862
	2019-06-17	77	-	-	80.8544	-	82.2662
	2019-06-18	70	-	-	82.978	-	85.8878
	2019-06-19	78	-	-	80.6053	-	80.5907
	2019-06-20	87	-	-	76.1588	-	74.7933
	2019-06-21	88	-	-	75.5403	-	75.1054
	2019-06-22	82	-	-	80.1744	-	81.8769
	2019-06-23	79	-	-	79.3124	-	79.8863
	2019-06-24	83	-	-	80.914	-	83.7255
	2019-06-25	87	-	-	77.9873	-	77.9905
	2019-06-26	71	-	-	77.4047	-	78.5284
	2019-06-27	82	-	-	77.3237	-	79.4422
	2019-06-28	80	-	-	82.7572	-	85.9587
	2019-06-29	88	-	-	85.1062	-	87.1165
	2019-06-30	84	-	-	84.1424	-	84.4846
	2019-07-01	84	-	-	82.1851	-	81.3259
	2019-07-02	87	-	-	83.1846	-	83.3577
	2019-07-03	86	-	-	82.1047	-	82.666
	2019-07-04	79	-	-	81.6102	-	83.157
	2019-07-05	82	-	-	83.7682	-	87.5993
	2019-07-06	84	-	-	85.3706	-	89.2318
	2019-07-07	85	-	-	82.1845	-	82.2363
	2019-07-08	94	-	-	81.3939	-	82.5186
	2019-07-09	87	-	-	80.2623	-	80.9528
	2019-07-10	74	-	-	78.2934	-	78.5244
	2019-07-11	70	-	-	76.8675	-	77.3825
	2019-07-12	75	-	-	77.8619	-	80.0851
	2019-07-13	84	-	-	73.3236	-	72.4546
	2019-07-14	76	-	-	70.2981	-	69.7246
	2019-07-15	76	-	-	71.9611	-	72.7663
	2019-07-16	80	-	-	73.9597	-	74.6874
	2019-07-17	85	-	-	77.9807	-	79.2007
	2019-07-18	82	-	-	77.9827	-	77.6709
	2019-07-19	78	-	-	80.9188	-	81.5151
	2019-07-20	83	-	-	84.65	-	86.2889
	2019-07-21	85	-	-	86.9152	-	89.0037
	2019-07-22	82	-	-	84.1783	-	84.5842
	2019-07-23	70	-	-	79.3484	-	78.2784
	2019-07-24	85	-	-	74.2885	-	72.6368
	2019-07-25	90	-	-	70.808	-	68.9644
	2019-07-26	97	-	-	72.1712	-	71.4099
	2019-07-27	93	-	-	73.7913	-	73.0506
	2019-07-28	83	-	-	75.9909	-	76.1067
	2019-07-29	80	-	-	80.429	-	81.9522
	2019-07-30	76	-	-	81.8675	-	81.9733
	2019-07-31	79	-	-	77.2401	-	75.1396
	2019-08-01	88	-	-	81.7535	-	83.2483
	2019-08-02	84	-	-	83.8504	-	85.6605
	2019-08-03	82	-	-	80.6464	-	79.0023
	2019-08-04	88	-	-	79.2277	-	78.7574
	2019-08-05	88	-	-	82.262	-	82.6753
	2019-08-06	86	-	-	81.8597	-	81.1088
	2019-08-07	83	-	-	77.3449	-	75.7992
	2019-08-08	71	-	-	77.5625	-	77.6816
	2019-08-09	83	-	-	78.0936	-	80.0747
	2019-08-10	84	-	-	74.7691	-	75.1226
	2019-08-11	91	-	-	70.5634	-	70.2835
	2019-08-12	82	-	-	71.1091	-	72.7423
	2019-08-13	80	-	-	74.9052	-	76.8311
	2019-08-14	72	-	-	76.5368	-	78.2244
	2019-08-15	85	-	-	80.5264	-	82.2395
	2019-08-16	77	-	-	80.122	-	80.2648
	2019-08-17	72	-	-	76.3463	-	75.6524
	2019-08-18	88	-	-	73.5818	-	73.2859
	2019-08-19	88	-	-	70.9583	-	70.7579
	2019-08-20	83	-	-	70.4548	-	71.0413
	2019-08-21	79	-	-	71.3275	-	73.2342
	2019-08-22	76	-	-	72.6415	-	74.6706
	2019-08-23	72	-	-	74.7127	-	77.0855
	2019-08-24	78	-	-	77.1402	-	79.738
	2019-08-25	87	-	-	81.6998	-	85.3665
	2019-08-26	86	-	-	83.2715	-	85.8205
	2019-08-27	87	-	-	81.8546	-	82.793
	2019-08-28	81	-	-	79.8013	-	81.6318
	2019-08-29	81	-	-	80.534	-	82.7135
	2019-08-30	84	-	-	82.102	-	84.2368
	2019-08-31	87	-	-	86.8946	-	90.8438
	2019-09-01	92	-	88.5312	79.7404	78.0035	76.9606
	2019-09-02	80	-	83.1042	76.8358	75.5729	74.2059
	2019-09-03	76	-	85	75.5968	71.0104	73.7051
	2019-09-04	82	-	86.75	72.9427	69.5938	71.1377
	2019-09-05	86	-	84.7396	73.1195	70.4583	72.8007
	2019-09-06	74	-	80.8958	76.3554	69.4688	79.0453
	2019-09-07	79	-	84.9792	78.0242	69.1354	80.7845
	2019-09-08	84	-	87.2292	79.6528	70.2292	82.4788
	2019-09-09	79	-	86.5521	79.4751	69.5521	81.0897
	2019-09-10	88	-	82.3472	76.9716	71.1806	76.7208
	2019-09-11	75	-	87.5069	74.876	73.7257	73.3408
	2019-09-12	82	-	83.4688	75.2615	73.25	75.1322
	2019-09-13	86	-	84.2188	78.0278	72.4479	81.1796
	2019-09-14	80	-	86.1979	79.5139	73.5	81.9798
	2019-09-15	87	-	83.6042	75.6379	71.8646	75.9019
	2019-09-16	86	-	88.0208	72.5198	71.9826	72.9026
	2019-09-17	85	-	88.5312	73.4932	72.2326	75.287
	2019-09-18	88	-	90.0104	70.1031	73.8194	69.3113
	2019-09-19	85	-	89.9792	70.033	73.3646	70.2386
	2019-09-20	73	-	77.2292	74.9258	70.1771	78.0031
	2019-09-21	58	-	74.3958	80.4599	63.9375	83.8832
	2019-09-22	83	-	80.5833	81.1663	63.7396	82.795
	2019-09-23	81	-	82.4583	76.0138	64.8021	76.1436
	2019-09-24	80	-	80.5938	73.5589	62.9583	73.9019
	2019-09-25	80	-	81.375	72.5696	63.9375	74.645
	2019-09-26	84	-	83.4167	70.9943	65.0521	73.0751
	2019-09-27	83	-	82.6667	72.8045	66.2917	75.9942
	2019-09-28	87	-	85.1667	75.1158	68.125	77.3804
	2019-09-29	73	-	84.6458	75.6674	66.375	76.8661
	2019-09-30	83	-	82.8333	77.5526	66.375	78.6253
	2018-10-01	82	-	-	73.8005	-	73.3639
	2018-10-02	78	-	-	75.6406	-	76.7748
	2018-10-03	81	-	-	75.3692	-	76.4146
	2018-10-04	86	-	-	77.6185	-	80.356
	2018-10-05	80	-	-	75.5131	-	76.5718
	2018-10-06	84	-	-	77.3076	-	79.3333
	2018-10-07	92	-	-	76.8521	-	77.4207
	2018-10-08	93	-	-	76.1173	-	75.864
	2018-10-09	88	-	-	72.1723	-	70.5242
	2018-10-10	83	-	-	73.5064	-	74.7601
	2018-10-11	79	-	-	76.7508	-	80.1348
	2018-10-12	71	-	-	72.7155	-	73.4673
	2018-10-13	75	-	-	69.1365	-	70.5541
	2018-10-14	81	-	-	63.7412	-	63.9507
	2018-10-15	84	-	-	64.0817	-	65.9021
	2018-10-16	90	-	-	65.9697	-	68.1698
	2018-10-17	89	-	-	71.1957	-	75.4929
	2018-10-18	96	-	-	75.2888	-	79.1895
	2018-10-19	92	-	-	76.8445	-	79.3246
	2018-10-20	91	-	-	73.0891	-	73.5784
	2018-10-21	90	-	-	72.839	-	75.0639
	2018-10-22	86	-	-	74.4238	-	78.5066
	2018-10-23	88	-	85.6896	75.2657	69.3269	79.6106
	2018-10-24	89	-	88.5312	74.6474	66.4375	77.9964
	2018-10-25	90	-	87.2604	75.9032	65.25	79.9466
	2018-10-26	90	-	89.8125	73.7571	67.9688	75.0488
	2018-10-27	91	-	83.5417	72.9748	66.7083	74.3473
	2018-10-28	91	-	77.1146	72.5723	64.1875	74.1526
	2018-10-29	92	-	75.6354	69.362	65.8854	70.5193
	2018-10-30	78	-	79.0312	62.3631	64.1667	62.1056
	2018-10-31	92	-	80.8333	61.9707	65.5208	64.0799
	2018-11-01	91	-	81.7292	60.1041	68.4688	61.641
	2018-11-02	95	-	83.5417	59.2669	69.8646	60.6679
	2018-11-03	89	-	83.7396	61.1147	68.4688	62.7734
	2018-11-04	72	-	72.3021	65.9034	63.7396	68.13
	2018-11-05	84	-	62.3958	69.3154	62.6354	71.6123
	2018-11-06	76	-	65.2188	69.533	63.2188	70.4228
	2018-11-07	69	-	72.4375	73.0931	62.3438	76.0598
	2018-11-08	82	-	71.7708	73.0602	58.875	75.894
	2018-11-09	75	-	76.1042	69.9648	61.0417	72.4158
	2018-11-10	72	-	79.3958	68.8874	62.3438	72.2615
	2018-11-11	74	-	75.0417	69.7177	59.9583	74.6189
	2018-11-12	97	-	78.4479	73.2391	63.7396	78.561
	2018-11-13	94	-	60.5417	74.9828	66.1667	79.069
	2018-11-14	87	-	71.9688	75.23	65.1667	78.519
	2018-11-15	74	-	73.5417	80.2984	62.0625	86.5001
	2018-11-16	87	-	75.5	83.2417	60.9583	88.7332
	2018-11-17	88	-	74.0625	78.4269	60.1042	80.1995
	2018-11-18	88	-	79.9583	72.5596	60.1042	73.0957
	2018-11-19	91	-	75.7708	71.533	59.8646	74.5558
	2018-11-20	91	-	77.125	69.5459	59.2604	71.1486
	2018-11-21	83	-	77.5104	72.9196	59.8542	76.6892
	2018-11-22	70	-	73.1979	77.7863	56.2917	82.5678
	2018-11-23	85	-	75.875	80.1358	57.2708	84.4305
	2018-11-24	70	-	72.8021	78.989	55.6979	81.566
	2018-11-25	85	-	71.8229	72.9829	57.375	73.137
	2018-11-26	94	-	72.3125	69.2928	60.5208	71.3143
	2018-11-27	92	-	79.875	63.184	62.6146	64.5383
	2018-11-28	77	-	73.4896	57.5963	59.9271	58.7151
	2018-11-29	60	-	62.6667	57.4347	49.9062	60.5351
	2018-11-30	88	-	72.25	60.7657	56.5104	64.7174
	2018-12-01	90	-	76.5521	63.9672	59.3438	67.8485
	2018-12-02	74	-	80.2917	65.015	62.4062	66.9831
	2018-12-03	84	-	81.1771	66.8495	63.2812	68.6737
	2018-12-04	92	-	79.7708	66.8838	65.9688	67.7473
	2018-12-05	89	-	82.4792	69.9995	64.5417	73.2157
	2018-12-06	85	-	82.3021	72.4528	65.0938	77.7114
	2018-12-07	89	-	71.375	72.4299	63.9479	76.7079
	2018-12-08	88	-	69.1042	70.8599	63.7396	73.5859
	2018-12-09	83	-	70.5	70.8767	66.3438	73.7123
	2018-12-10	90	-	80.2188	69.1903	65.875	70.0433
	2018-12-11	93	-	73.4896	68.8391	63.5	69.3282
	2018-12-12	89	-	81.8958	72.5502	66.5417	75.5318
	2018-12-13	86	-	75.7396	76.3132	67.2812	81.4291
	2018-12-14	93	-	76.5	76.7886	69.9479	81.6533
	2018-12-15	81	-	71.4062	74.9714	70.0417	79.3594
	2018-12-16	90	-	71.2188	75.2782	70.6354	81.1517
	2018-12-17	85	-	58.6562	76.5938	64.9896	84.1279
	2018-12-18	48	-	49.6458	75.6518	50.6771	80.7711
	2018-12-19	80	-	68.5104	76.6252	54.8438	80.261
	2018-12-20	84	-	67.0729	75.9556	56.2083	77.7544
	2018-12-21	69	-	71.8646	73.5923	58.125	74.1767
	2018-12-22	86	-	71.3958	74.3898	59.8229	76.8315
	2018-12-23	91	-	76.9896	75.9291	61.2917	80.0334
	2018-12-24	92	-	70.5938	78.9172	61.6146	85.8021
	2018-12-25	95	-	70.4271	78.75	64.2917	84.7982
	2018-12-26	87	-	76.6354	74.1427	62.4792	78.0748
	2018-12-27	89	-	77.8646	71.4434	61.3646	74.7231
	2018-12-28	95	-	72.7917	70.5618	63.9375	73.7732
	2018-12-29	92	-	69.7604	68.5039	65.684	70.3224
	2018-12-30	92	-	64.8542	70.4905	63.5104	74.1607
	2018-12-31	95	-	67.7292	70.4464	63.0938	73.3888

## Sheet: Table 3_B2_daily Tª
	PERIOD	Tª_IRUZUBIETA (2018-2019)	Tª_S.SEBASTIAN SWEC	B2_Z1_monitoring	B2_Z1_simulation	B2_Z2_monitoring	B2_Z2_simulation
	2019-01-01	4.5	10.425	-	11.3452	-	10.4383
	2019-01-02	5.9	10.013	-	11.2185	-	10.4628
	2019-01-03	3.7	8.3599	-	10.366	-	9.23228
	2019-01-04	0.6	8.77031	-	9.93864	-	8.80222
	2019-01-05	0.1	8.775	-	9.79012	-	8.79463
	2019-01-06	3.8	8.8375	-	9.74738	-	8.93487
	2019-01-07	4.8	8.05885	-	9.3785	-	8.48333
	2019-01-08	6.4	7.63281	-	9.19588	-	8.37608
	2019-01-09	7.8	6.69219	-	8.60828	-	7.47082
	2019-01-10	4.4	6.60417	-	8.13642	-	6.93908
	2019-01-11	4.6	5.41458	-	7.33532	-	6.01831
	2019-01-12	6.5	6.26042	-	7.28357	-	6.20683
	2019-01-13	8	8.00313	-	8.02551	-	7.31094
	2019-01-14	9.1	7.24635	-	8.13692	-	7.51938
	2019-01-15	6.7	6.27135	-	7.65158	-	6.74305
	2019-01-16	5.9	6.70365	-	7.54248	-	6.58067
	2019-01-17	7	6.82188	-	7.59488	-	6.77548
	2019-01-18	5.8	5.79115	-	7.19444	-	6.26934
	2019-01-19	6.9	6.94948	-	7.56234	-	6.85684
	2019-01-20	7.2	8.5375	-	8.6198	-	8.28295
	2019-01-21	5.4	8.39635	-	9.02721	-	8.64969
	2019-01-22	5.2	8.59167	-	9.308	-	8.89319
	2019-01-23	8.6	8.19167	-	9.41655	-	8.90913
	2019-01-24	6.5	8.0375	-	9.28581	-	8.50088
	2019-01-25	9.7	7.49531	-	9.12764	-	8.39736
	2019-01-26	8.5	7.82969	-	9.29109	-	8.57105
	2019-01-27	7.4	8.07917	-	9.27062	-	8.38751
	2019-01-28	8.4	9.38177	-	9.91436	-	9.44594
	2019-01-29	7.3	9.93437	-	10.6697	-	10.4091
	2019-01-30	6.8	8.87865	-	10.4085	-	9.72198
	2019-01-31	10.5	9.67083	-	10.4165	-	9.65417
	2019-02-01	7.4	8.5125	-	9.91836	-	9.05163
	2019-02-02	5.9	7.87604	-	9.42137	-	8.49862
	2019-02-03	4.2	7.95	-	9.24393	-	8.32358
	2019-02-04	5.3	7.28802	-	8.7681	-	7.69077
	2019-02-05	10.7	8.61094	-	9.30214	-	8.70093
	2019-02-06	8.6	7.43906	-	9.23591	-	8.53317
	2019-02-07	7.2	8.08177	-	9.36238	-	8.60794
	2019-02-08	7.3	7.23906	-	9.04355	-	8.07504
	2019-02-09	9.9	8.12344	-	9.21791	-	8.42915
	2019-02-10	9.9	9.32865	-	9.70335	-	9.01652
	2019-02-11	6.8	10.6703	-	10.5623	-	10.3187
	2019-02-12	5.4	10.426	-	10.9857	-	10.7383
	2019-02-13	5.8	8.69219	-	10.2973	-	9.57194
	2019-02-14	9.4	7.02917	-	9.24958	-	8.11029
	2019-02-15	11.2	5.56094	-	8.17197	-	6.85468
	2019-02-16	8.9	6.81094	-	8.22927	-	7.15671
	2019-02-17	10.9	8.10677	-	8.92024	-	8.23692
	2019-02-18	9	8.30833	-	9.27326	-	8.63822
	2019-02-19	8.6	7.81719	-	9.3236	-	8.72578
	2019-02-20	8.7	8.57448	-	9.77899	-	9.2446
	2019-02-21	9.8	9.53698	-	10.2242	-	9.5706
	2019-02-22	10	9.05521	-	10.0314	-	9.29774
	2019-02-23	9.7	9.36562	-	9.94537	-	9.19879
	2019-02-24	9.4	8.53802	-	9.62024	-	8.84262
	2019-02-25	9.4	9.07135	-	9.71223	-	9.06499
	2019-02-26	11.3	8.96615	-	9.69299	-	9.02482
	2019-02-27	12.8	9.64948	-	9.93472	-	9.37041
	2019-02-28	7.8	11.3609	-	10.993	-	10.9094
	2019-03-01	8.3	7.85313	-	10.3049	-	9.82552
	2019-03-02	10.9	8.51979	-	10.0218	-	9.0747
	2019-03-03	15.5	10.525	-	10.8798	-	10.485
	2019-03-04	11.8	10.4333	-	11.2264	-	10.7441
	2019-03-05	12.6	9.98698	-	11.1204	-	10.5887
	2019-03-06	14.7	11.2078	15.1496	11.6948	16.1479	11.3909
	2019-03-07	9	9.79323	14.4865	11.4975	14.1844	10.9552
	2019-03-08	9.3	10.049	14.0635	11.2965	13.624	10.5493
	2019-03-09	12.1	8.18437	13.7052	10.4988	13.7677	9.55284
	2019-03-10	10.2	9.54479	13.6458	10.4959	13.7062	9.54952
	2019-03-11	8.8	9.8375	13.2979	10.6639	12.8677	9.96627
	2019-03-12	9.8	9.94115	13.125	10.6695	12.2406	9.97386
	2019-03-13	7.6	11.2073	12.2323	11.396	11.6396	11.1876
	2019-03-14	9.1	11.9328	11.5615	12.0572	10.6	11.789
	2019-03-15	10.5	11.8083	11.5083	12.1547	11.4104	11.7739
	2019-03-16	11.9	12.3917	14.8281	12.6317	14.3135	12.5242
	2019-03-17	8.4	10.5563	14.0719	12.1445	14.5854	11.6038
	2019-03-18	7.6	9.10521	12.3615	11.1251	11.6906	10.0928
	2019-03-19	8	9.62396	11.7094	10.9644	11.0156	10.1304
	2019-03-20	8.2	8.68021	11.6135	10.4935	10.7708	9.50846
	2019-03-21	8	8.95833	11.4927	10.3766	10.9542	9.55575
	2019-03-22	9	9.17865	12.4542	10.4874	12.3438	9.77179
	2019-03-23	10	8.71719	14.7469	10.4337	14.5448	9.74503
	2019-03-24	10.2	7.97187	14.4229	10.1459	15.4573	9.2611
	2019-03-25	9.8	6.75052	14.1948	9.35398	14.8042	8.1138
	2019-03-26	8.4	6.50729	13.2438	8.73967	13.0625	7.43293
	2019-03-27	7.1	7.25365	12.6917	8.78726	12.449	7.7695
	2019-03-28	8.4	7.46667	12.7646	8.81538	12.9781	7.81003
	2019-03-29	10.4	8.13698	13.3219	8.93645	13.7969	8.08138
	2019-03-30	13.2	9.02552	15.1635	9.47042	16.901	8.97655
	2019-03-31	11.6	8.93646	15.6384	9.63253	17.2196	9.01825
	2019-04-01	11.9	9.86719	15.0281	10.1163	15.9031	9.78581
	2019-04-02	10.7	8.75521	15.4229	10.0434	14.8812	9.56303
	2019-04-03	6	7.54219	14.85	9.4163	13.3	8.51411
	2019-04-04	7.9	7.32448	12.2427	8.82288	10.9385	7.65444
	2019-04-05	9.9	7.725	12.1979	8.8217	11.5979	8.02764
	2019-04-06	9.3	7.84948	12.1583	9.10027	12.0677	8.46957
	2019-04-07	9.2	9.14583	12.1052	9.66357	11.9031	9.03056
	2019-04-08	9.6	7.60052	12.1948	9.15971	12.0771	8.31238
	2019-04-09	8.8	8.57812	11.9177	9.31787	11.7146	8.66204
	2019-04-10	7.7	9.13802	11.675	9.69709	11.1771	9.14241
	2019-04-11	9	9.7375	11.6417	10.0782	10.9333	9.6709
	2019-04-12	9.5	10.1531	11.7938	10.6333	11.6208	10.3949
	2019-04-13	8.9	10.1667	14.6094	10.916	13.0646	10.5668
	2019-04-14	12.5	8.81823	19.9042	10.5548	17.3979	10.0114
	2019-04-15	13.9	8.47917	16.7042	10.1299	17.4896	9.17302
	2019-04-16	11.8	10.2359	15.4302	10.5022	16.3271	9.82694
	2019-04-17	17.3	10.963	16.0135	11.2733	17.1417	11.1331
	2019-04-18	14.1	12.1984	16.5833	12.1706	17.5448	12.0336
	2019-04-19	13.7	12.9787	15.9573	12.7726	16.3281	12.6304
	2019-04-20	12.8	12.2838	15.7656	12.7222	16.9167	12.4697
	2019-04-21	11.2	11.8125	15.3365	12.5364	15.7802	12.1452
	2019-04-22	13.8	12.049	15.2167	12.5372	16.4073	12.0684
	2019-04-23	11.8	11.913	15.6396	12.667	16.4698	12.4251
	2019-04-24	10.5	11.925	14.5656	12.9515	13.7302	12.7231
	2019-04-25	12.8	12.9828	14.1396	13.6141	13.7917	13.43
	2019-04-26	10.8	13.8245	13.974	14.319	13.5625	14.2663
	2019-04-27	11.1	13.9963	13.5448	14.5727	12.9177	14.2211
	2019-04-28	10.7	14.6115	13.5031	14.7321	14.0583	14.4026
	2019-04-29	10.6	14.5635	13.5542	14.7986	14.5729	14.5733
	2019-04-30	11.5	12.4802	14.1792	14.0558	15.7253	13.5964
	2019-05-01	11.9	12.025	14.0458	13.4482	15.5656	12.6504
	2019-05-02	12.1	13.5448	14.3667	13.7197	15.3771	13.1372
	2019-05-03	10.1	12.9338	13.9271	13.7129	13.9677	13.3567
	2019-05-04	11.2	12.5922	13.6187	13.6528	13.3427	13.3242
	2019-05-05	7.9	11.4724	13.1469	13.2589	12.8146	12.6812
	2019-05-06	9.5	10.5703	12.8458	12.6982	12.9271	11.86
	2019-05-07	13.6	10.2677	13.9417	12.2556	15.1906	11.3334
	2019-05-08	14.8	10.6865	15.0333	12.1191	17.0385	11.2253
	2019-05-09	12	11.887	14.6708	12.5373	15.9292	12.0199
	2019-05-10	15.9	12.0583	15.7479	12.8466	16.8104	12.3981
	2019-05-11	13.2	12.5953	15.6917	13.1084	16.726	12.7024
	2019-05-12	11.5	13.7151	14.8938	13.7809	15.7833	13.7289
	2019-05-13	11.3	13.5005	14.9823	14.0597	15.6229	13.8398
	2019-05-14	12.4	13.3713	15.0448	14.0062	16.524	13.6508
	2019-05-15	13.2	13.9667	15.4125	14.2465	17.8146	14.0269
	2019-05-16	13	15.1151	15.699	15.0008	17.4313	15.0617
	2019-05-17	11	15.6172	15.4521	15.6163	15.2312	15.6647
	2019-05-18	9.6	16.7333	14.4823	16.366	13.5417	16.6015
	2019-05-19	10.8	15.4125	14.0938	16.2041	12.9677	16.1316
	2019-05-20	11.5	14.151	13.4354	15.5094	13.3073	15.0174
	2019-05-21	11.7	13.45	13.599	14.8108	14.0698	14.0857
	2019-05-22	13.9	12.1172	14.374	14.0012	15.8521	13.2492
	2019-05-23	15.3	13.8943	15.3031	14.4057	17.2656	13.9411
	2019-05-24	13.4	13.9719	15.5094	14.6549	16.1271	14.3341
	2019-05-25	13.7	13.7906	15.0583	14.5677	14.9844	14.0732
	2019-05-26	13.7	15.3078	17.0854	15.1863	15.1146	15.0624
	2019-05-27	13.4	15.2578	16.4458	15.6008	15.1635	15.6373
	2019-05-28	12.7	15.275	15.276	15.7715	14.2781	15.5776
	2019-05-29	13.5	13.7177	14.951	15.1033	14.8469	14.6731
	2019-05-30	14.8	15.3495	15.0844	15.5496	16.2844	15.287
	2019-05-31	17.9	14.1724	16.3094	15.2688	19.3427	14.9053
	2019-06-01	21.8	14.9526	17.8604	15.3361	22.5271	14.8769
	2019-06-02	19.5	15.575	20.4052	15.6695	23.9885	15.574
	2019-06-03	17.6	16.8943	20.0042	16.5463	22.8167	16.7496
	2019-06-04	17.6	15.9391	19.8167	16.5315	22.424	16.3976
	2019-06-05	13.4	15.8167	18.5052	16.3971	18.8844	16.2403
	2019-06-06	17.5	16.0042	17.9062	16.5205	17.8219	16.3522
	2019-06-07	15.4	15.101	18.3067	16.1893	19.2383	15.8416
	2019-06-08	13.7	16.8849	-	16.7229	-	16.5489
	2019-06-09	15.3	15.5927	-	16.5067	-	16.3232
	2019-06-10	13.2	14.9557	-	16.1575	-	15.8708
	2019-06-11	12	14.4542	-	15.8817	-	15.4935
	2019-06-12	13.6	13.563	-	15.401	-	14.8347
	2019-06-13	13.4	14.4573	-	15.5495	-	15.1019
	2019-06-14	13.4	16.3313	15.7021	16.3937	15.8042	16.2065
	2019-06-15	14.5	16.5927	15.7271	16.751	16.5865	16.662
	2019-06-16	15.6	16.6333	17.1667	16.8866	17.9948	16.8072
	2019-06-17	20.1	15.5594	18.0365	16.5982	21.5865	16.444
	2019-06-18	21.7	15.099	19.1208	16.2598	23.0708	15.8416
	2019-06-19	18.2	16.4406	20.0042	16.659	22.45	16.5038
	2019-06-20	16.9	18.225	19.7958	17.6945	20.824	17.9024
	2019-06-21	15.2	18.7156	19.0854	18.3123	19.4	18.5041
	2019-06-22	17.4	17.0437	18.9771	17.8606	19.2938	17.7828
	2019-06-23	21.2	17.437	19.8594	17.8366	22.9417	17.7772
	2019-06-24	19.7	16.5495	20.2635	17.527	22.9135	17.1757
	2019-06-25	19.6	17.6036	20.2052	17.7416	22.8281	17.6322
	2019-06-26	25	16.4901	22.9771	17.5757	25.3063	17.4803
	2019-06-27	22.8	16.9776	24.0167	17.5945	26.2427	17.262
	2019-06-28	20.6	15.5635	24.0083	16.9217	26.7646	16.4211
	2019-06-29	19.9	15.5255	23.3271	16.5982	25.25	16.1811
	2019-06-30	20.1	17.1641	22.4573	17.2192	23.5042	17.0425
	2019-07-01	18.9	18.9167	21.7281	18.0917	22.1271	18.1068
	2019-07-02	18.8	17.6672	20.9844	17.9203	20.9542	17.9558
	2019-07-03	21.4	17.8328	21.3292	17.9823	22.4302	17.9601
	2019-07-04	25.1	17.1583	22.2323	17.7957	25.051	17.6211
	2019-07-05	24.3	15.3396	23.1375	16.8302	26.2635	16.274
	2019-07-06	22.3	14.8302	23.3344	16.098	26.1031	15.377
	2019-07-07	20.3	16.1776	22.9042	16.4449	23.8854	16.2068
	2019-07-08	19.9	15.8344	22.225	16.6481	22.2802	16.4926
	2019-07-09	19	16.2198	21.4042	16.8769	21.0896	16.7702
	2019-07-10	19.3	16.9917	21.525	17.3906	22.1062	17.4048
	2019-07-11	18.7	17.1448	21.0573	17.7561	22.924	17.793
	2019-07-12	19.3	16.775	22.2948	17.6856	23.6427	17.4486
	2019-07-13	19.8	18.5406	21.9615	18.3405	23.3271	18.4156
	2019-07-14	20.6	18.9339	22.2979	18.8973	23.5719	19.0838
	2019-07-15	19.2	17.925	21.7125	18.7076	23.876	18.7104
	2019-07-16	19	17.6875	22.0198	18.5696	23.4969	18.4852
	2019-07-17	19.4	17.263	21.6469	18.4138	23.151	18.2371
	2019-07-18	18.4	18.6162	21.4635	18.9124	22.5677	18.8668
	2019-07-19	20	18.2786	21.1104	18.9512	23.0927	18.8647
	2019-07-20	20.9	17.8052	21.7865	18.6688	24.2323	18.4119
	2019-07-21	21.2	16.8125	21.8937	18.1246	23.449	17.7679
	2019-07-22	23.6	17.787	23.6385	18.3433	25.2677	18.1584
	2019-07-23	26.4	19.4495	25.6385	19.2468	27.5385	19.393
	2019-07-24	28.6	20.8245	25.8448	20.2128	27.7562	20.5802
	2019-07-25	22.4	21.8484	25.1906	21.0873	27.3167	21.5749
	2019-07-26	18.4	21.351	23.749	21.2758	23.5396	21.6447
	2019-07-27	16.5	21.1583	22.0938	21.3646	20.6656	21.6819
	2019-07-28	17.7	20.9625	21.0844	21.3876	20.4167	21.5262
	2019-07-29	18.2	20.401	21.1802	21.0131	20.9	20.8188
	2019-07-30	17.5	20.9281	20.825	20.9053	20.7354	20.7782
	2019-07-31	17	22.6495	20.1531	21.6529	19.924	21.9415
	2019-08-01	18.9	19.8135	20.2135	20.8881	20.474	20.8569
	2019-08-02	19.6	19.7708	20.5542	20.3367	20.8052	19.9969
	2019-08-03	20.5	21.2786	22.1135	20.8273	23.0354	20.9429
	2019-08-04	19.3	21.3073	22.15	21.1758	23.0573	21.2972
	2019-08-05	19.1	20.5427	22.3313	20.8208	22.4583	20.7623
	2019-08-06	20.4	20.5958	21.2094	20.8133	23.1979	20.9024
	2019-08-07	22.1	21.9411	22.4896	21.5076	24.8594	21.7794
	2019-08-08	25	20.3562	23.983	21.2329	26.2159	21.3727
	2019-08-09	21.6	19.374	25.8292	20.6612	27.4719	20.4257
	2019-08-10	19.3	19.8875	23.2712	20.6237	24.5288	20.4641
	2019-08-11	17.5	20.4167	-	20.9338	-	20.9415
	2019-08-12	16.2	19.6583	-	20.6229	-	20.3247
	2019-08-13	16.1	18.4724	-	19.8553	-	19.4252
	2019-08-14	19.1	18.8776	-	19.5594	-	19.0363
	2019-08-15	18.2	18.0057	-	18.9554	-	18.447
	2019-08-16	18	18.5167	-	18.9538	-	18.7247
	2019-08-17	19.8	19.3651	-	19.5103	-	19.5454
	2019-08-18	18.3	19.6385	-	19.8813	-	19.9599
	2019-08-19	17.3	20.0083	-	20.1813	-	20.2672
	2019-08-20	18.1	19.163	-	19.9958	-	19.9736
	2019-08-21	18.4	18.1422	-	19.4767	-	19.2001
	2019-08-22	18.5	17.7203	-	19.1309	-	18.7664
	2019-08-23	20.2	17.1917	-	18.7661	-	18.3252
	2019-08-24	21.3	16.901	-	18.4209	-	17.8942
	2019-08-25	20.5	16.2823	-	17.8505	-	17.1322
	2019-08-26	21.5	16.4005	-	17.4642	-	16.8062
	2019-08-27	20	16.5786	-	17.4327	-	17.0751
	2019-08-28	22.1	16.1141	-	17.3529	-	17.008
	2019-08-29	21.7	15.9214	-	17.2651	-	16.8843
	2019-08-30	21.3	15.949	-	17.2641	-	16.868
	2019-08-31	20.8	14.713	-	16.6216	-	15.9498
	2018-09-01	18.1	19.4344	-	18.1918	-	18.2544
	2018-09-02	16.6	20.2214	-	19.4946	-	20.0096
	2018-09-03	16.1	20.7167	-	20.2098	-	20.727
	2018-09-04	16.7	21.5896	-	20.9538	-	21.4464
	2018-09-05	15.9	20.2609	-	20.8691	-	21.1886
	2018-09-06	16.2	18.5458	-	20.0175	-	19.7119
	2018-09-07	15.8	17.7094	-	19.2096	-	18.6847
	2018-09-08	15.7	17.1958	-	18.607	-	18.0131
	2018-09-09	14.8	17.7276	-	18.4814	-	17.9856
	2018-09-10	14.2	19.0786	-	18.882	-	18.6335
	2018-09-11	18.1	19.7844	-	19.3625	-	19.4904
	2018-09-12	16.2	18.7833	-	19.3964	-	19.5634
	2018-09-13	16.8	16.9714	-	18.6876	-	18.319
	2018-09-14	20.1	17.3422	-	18.3244	-	17.7774
	2018-09-15	19.1	18.1958	-	18.5872	-	18.4269
	2018-09-16	20	18.387	-	18.9751	-	18.929
	2018-09-17	19.9	17.5828	-	18.6857	-	18.3604
	2018-09-18	19.3	19.1875	-	19.2427	-	19.2752
	2018-09-19	17.9	18.7255	-	19.5483	-	19.6188
	2018-09-20	20.9	17.2875	-	18.8252	-	18.3087
	2018-09-21	23.4	16.4839	23	17.9017	24.0429	17.1244
	2018-09-22	17.8	16.4411	21.7875	17.6169	22.8167	17.1453
	2018-09-23	16.8	17.9281	21.6667	18.1096	22.8917	17.8342
	2018-09-24	18.2	17.2974	21.5479	18.1603	21.699	18.041
	2018-09-25	17.1	16.2547	19.851	17.7518	18.3354	17.4051
	2018-09-26	16.9	16.1547	19.8771	17.6075	18.5448	17.2037
	2018-09-27	17.4	15.4922	20.6052	17.1616	22.3563	16.4838
	2018-09-28	17.1	15.525	20.4958	16.8472	22.1135	16.2177
	2018-09-29	18.2	16.2729	20.6771	16.9162	21.5354	16.4138
	2018-09-30	19	16.0052	20.1323	16.8899	19.9604	16.5593
	2018-10-01	14	17.587	18.9427	17.5829	18.3771	17.5204
	2018-10-02	11.2	16.8161	17.5288	17.613	16.6401	17.4313
	2018-10-03	11.7	16.8083	17.1427	17.5116	16.0312	17.2639
	2018-10-04	14.6	15.4812	17.4573	16.9325	17.3969	16.4486
	2018-10-05	16	16.4396	17.8427	17.0519	18.5802	16.6943
	2018-10-06	13	15.8677	17.8979	16.8513	17.9792	16.3876
	2018-10-07	12.1	16.8651	17.4573	16.962	16.2344	16.579
	2018-10-08	13.8	17.3917	17.0021	17.2843	15.6688	17.1498
	2018-10-09	13.3	18.8411	16.6875	18.1138	15.9229	18.3541
	2018-10-10	14.5	17.0891	17.1552	17.8982	16.8865	17.8532
	2018-10-11	17.4	15.6266	18.1344	16.9672	18.924	16.3967
	2018-10-12	19	16.449	19.0948	17.1278	20.2677	16.8921
	2018-10-13	19.3	16.1927	20.4885	17.3665	22.201	17.1987
	2018-10-14	15.8	17.6318	20.5281	18.0942	21.5292	18.0494
	2018-10-15	13.1	16.313	18.5146	17.8929	18.0771	17.5998
	2018-10-16	13.6	15.7672	17.8646	17.5122	17.5437	17.0582
	2018-10-17	14	14.0005	17.6229	16.7167	17.4187	15.9578
	2018-10-18	15.5	14.2463	17.8406	16.1954	17.4135	15.2146
	2018-10-19	16.3	14.4823	17.7688	15.8979	17.4698	15.0743
	2018-10-20	15.6	15.763	17.7406	16.2889	17.2521	15.859
	2018-10-21	14.7	14.6953	17.8604	16.021	17.5531	15.5017
	2018-10-22	13.9	13.3141	18.0979	15.0885	17.7448	14.1924
	2018-10-23	12.3	12.6297	17.6208	14.1558	16.3552	13.0851
	2018-10-24	11.4	12.4245	16.8594	13.7002	15.2688	12.8498
	2018-10-25	11.3	11.9172	15.9771	13.2079	14.6969	12.2718
	2018-10-26	13.6	13.1568	16.0063	13.4669	15.2927	12.8542
	2018-10-27	8.1	13.0583	15.5917	13.599	14.0187	13.1555
	2018-10-28	5.4	12.851	14.026	13.6063	10.9656	13.2096
	2018-10-29	5.8	13.15	12.7542	13.9862	9.48542	13.7503
	2018-10-30	7.9	14.9615	12.0156	15.0392	9.36042	15.0114
	2018-10-31	9.4	13.3917	12.0417	14.7544	10.3802	14.3158
	2018-11-01	10.6	13.5094	12.1021	14.6456	11.2875	14.1855
	2018-11-02	9.8	14.0615	12.2687	14.8343	11.4562	14.3597
	2018-11-03	7.3	13.8958	12.0865	14.6346	11.1812	14.0465
	2018-11-04	9.3	12.926	11.6917	14.2164	10.8135	13.6468
	2018-11-05	11	13.049	12.8062	13.9793	12.7823	13.3116
	2018-11-06	11.4	13.9297	12.6927	14.1784	11.825	13.6771
	2018-11-07	13	12.4125	13.4583	13.5556	13.499	12.8788
	2018-11-08	10	11.8594	13.4	13.1721	12.5312	12.5493
	2018-11-09	12.1	12.1281	13.7177	13.17	13.1896	12.5358
	2018-11-10	15.3	10.9651	14.4052	12.8404	14.8479	12.1922
	2018-11-11	15	10.212	15.1656	12.0989	15.5167	11.027
	2018-11-12	11.8	9.28854	15.0781	11.2084	14.6719	9.96692
	2018-11-13	11.6	9.31667	14.6281	10.874	13.7958	9.89704
	2018-11-14	12.6	9.87083	14.7125	11.077	14.1583	10.3308
	2018-11-15	15.5	8.24167	16.0125	10.358	16.6333	9.28439
	2018-11-16	12	8.42865	16.3072	9.82744	16.3667	8.63077
	2018-11-17	11.1	10.0823	16.5667	10.2622	16.5417	9.47674
	2018-11-18	9.6	10.7125	15.7937	10.9928	14.3563	10.7136
	2018-11-19	7.9	9.88438	15.099	10.8759	13.4625	10.2936
	2018-11-20	6	10.6906	13.9469	11.1096	11.2615	10.602
	2018-11-21	8.3	9.29635	12.6479	10.7583	10.1958	10.0746
	2018-11-22	10.1	8.50885	12.8073	10.2533	12.1323	9.40481
	2018-11-23	8	8.71719	13.151	10.1521	12.4979	9.31693
	2018-11-24	10.6	9.92865	13.1052	10.5061	12.0667	9.77725
	2018-11-25	8.6	11.5312	13.1458	11.4936	12.3698	11.2827
	2018-11-26	7.9	10.8938	12.4458	11.7912	10.3938	11.5191
	2018-11-27	8.3	11.8401	12.2208	12.3139	10.7573	12.0163
	2018-11-28	9	12.1458	12.2167	12.8158	10.8208	12.5864
	2018-11-29	12.2	10.8672	12.2625	12.2568	12.3448	11.5087
	2018-11-30	9.5	9.45521	12.6271	11.3735	12.2396	10.419
	2018-12-01	9.5	9.22552	12.474	10.8688	11.3687	9.8676
	2018-12-02	12.7	10.5037	12.5875	11.203	11.9625	10.4832
	2018-12-03	12.9	10.9026	12.7302	11.4243	12.3885	10.7802
	2018-12-04	11.1	11.6031	13.224	11.7327	13.4729	11.2531
	2018-12-05	11.1	9.78958	13.7187	11.3724	13.4865	10.8581
	2018-12-06	11	8.73438	13.526	10.6328	13.4812	9.66344
	2018-12-07	8.4	8.92396	12.6656	10.2162	11.7542	9.1411
	2018-12-08	9	9.32083	12.5781	10.2772	11.7708	9.47574
	2018-12-09	12	9.45885	12.5458	10.2694	11.849	9.47417
	2018-12-10	8.5	10.9354	12.4427	10.7812	11.6844	10.2128
	2018-12-11	5.4	11.3005	11.5812	11.2532	10.0625	10.9319
	2018-12-12	10.3	9.82604	11.5833	10.8971	10.5177	10.3849
	2018-12-13	9.9	8.53021	11.6979	10.1288	10.4906	9.22571
	2018-12-14	8.1	8.19115	11.5521	9.56433	10.0844	8.52428
	2018-12-15	11.8	7.95833	11.2458	9.13588	10.0375	8.09023
	2018-12-16	9.9	6.42604	11.5708	8.37402	11.3208	7.25337
	2018-12-17	5.8	4.95573	11.0792	7.52451	9.51458	6.27182
	2018-12-18	11.6	6.11094	11.1635	7.57586	10.3094	6.41822
	2018-12-19	7.6	6.75885	11.3156	7.92174	10.6646	7.02507
	2018-12-20	8.4	8.33594	11.3917	8.72996	10.8083	8.17869
	2018-12-21	13	9.96615	11.9677	9.86172	12.1187	9.64293
	2018-12-22	11.5	9.40104	12.2865	10.118	12.4427	9.75071
	2018-12-23	8.7	8.54219	12.3583	9.78008	12.3719	9.10513
	2018-12-24	7.9	6.65417	12.0146	8.72411	11.4688	7.58683
	2018-12-25	7.7	6.27083	11.6385	8.08629	10.8469	6.9228
	2018-12-26	6.8	7.14531	11.176	8.13094	10.1344	7.1266
	2018-12-27	5.6	7.2	10.7896	8.25411	9.90104	7.44968
	2018-12-28	9.2	7.53333	10.9188	8.38119	10.1281	7.61607
	2018-12-29	8.3	8.71615	10.9708	8.96293	10.2896	8.45046
	2018-12-30	4.7	7.68385	10.3194	8.88981	8.84375	8.23253
	2018-12-31	3.8	8.13281	-	8.98345	-	8.29651

## Sheet: Table 4_B2_daily HR
	PERIOD	HR_IRUZUBIETA (2018-2019)	HR_S.SEBASTIAN SWEC	B2_Z1_monitoring	B2_Z1_simulation	B2_Z2_monitoring	B2_Z2_simulation
	2019-01-01	97	-	-	58.8876	-	61.441
	2019-01-02	92	-	-	57.5531	-	59.8153
	2019-01-03	88	-	-	59.5074	-	63.0695
	2019-01-04	90	-	-	58.8375	-	62.2028
	2019-01-05	90	-	-	59.8113	-	62.6649
	2019-01-06	90	-	-	62.9424	-	65.4643
	2019-01-07	82	-	-	69.5567	-	72.7441
	2019-01-08	88	-	-	74.8078	-	78.2061
	2019-01-09	87	-	-	80.3123	-	85.1818
	2019-01-10	82	-	-	83.0723	-	88.2852
	2019-01-11	79	-	-	83.765	-	89.6688
	2019-01-12	94	-	-	80.7941	-	85.4021
	2019-01-13	91	-	-	71.3256	-	73.5212
	2019-01-14	94	-	-	69.9607	-	72.1913
	2019-01-15	91	-	-	73.2241	-	76.6952
	2019-01-16	86	-	-	74.8206	-	78.2442
	2019-01-17	91	-	-	77.3389	-	80.433
	2019-01-18	92	-	-	83.0897	-	87.1629
	2019-01-19	81	-	-	80.61	-	83.508
	2019-01-20	92	-	-	73.3355	-	74.485
	2019-01-21	88	-	-	70.3314	-	71.7399
	2019-01-22	92	-	-	67.8914	-	69.4915
	2019-01-23	86	-	-	67.9312	-	69.9489
	2019-01-24	95	-	-	69.973	-	72.7648
	2019-01-25	92	-	-	74.0524	-	77.079
	2019-01-26	92	-	-	75.5669	-	78.559
	2019-01-27	83	-	-	76.5819	-	79.961
	2019-01-28	84	-	-	71.2747	-	73.0312
	2019-01-29	88	-	-	65.1847	-	66.2404
	2019-01-30	83	-	-	62.8026	-	65.0837
	2019-01-31	91	-	-	57.5324	-	59.5771
	2019-02-01	83	-	-	58.3881	-	60.9627
	2019-02-02	77	-	-	59.5612	-	62.4389
	2019-02-03	86	-	-	62.1758	-	65.1523
	2019-02-04	88	-	-	68.0622	-	71.7918
	2019-02-05	86	-	-	67.7978	-	69.9733
	2019-02-06	89	-	-	71.1866	-	74.0601
	2019-02-07	88	-	-	70.0277	-	72.8686
	2019-02-08	83	-	-	70.2607	-	73.9378
	2019-02-09	72	-	-	66.6132	-	69.4401
	2019-02-10	79	-	-	62.0855	-	64.0334
	2019-02-11	92	-	-	58.4197	-	59.0835
	2019-02-12	88	-	-	58.7483	-	59.4951
	2019-02-13	83	-	-	64.6323	-	67.1251
	2019-02-14	65	-	-	71.5568	-	76.0601
	2019-02-15	55	-	-	76.6338	-	82.3759
	2019-02-16	67	-	-	72.7769	-	77.0595
	2019-02-17	47	-	-	65.5481	-	67.9152
	2019-02-18	68	-	-	61.264	-	63.2837
	2019-02-19	85	-	-	60.494	-	62.5547
	2019-02-20	79	-	-	59.8175	-	61.6333
	2019-02-21	72	-	-	61.0279	-	62.9247
	2019-02-22	70	-	-	67.3492	-	69.7664
	2019-02-23	69	-	-	72.1444	-	74.6764
	2019-02-24	77	-	-	77.6095	-	80.5908
	2019-02-25	77	-	-	77.581	-	80.0137
	2019-02-26	70	-	-	76.8115	-	79.2964
	2019-02-27	61	-	-	73.0841	-	75.0548
	2019-02-28	86	-	-	65.8399	-	66.1078
	2019-03-01	81	-	-	71.7635	-	74.0469
	2019-03-02	78	-	-	74.6088	-	78.2721
	2019-03-03	49	-	-	71.695	-	73.3677
	2019-03-04	65	-	-	72.9406	-	74.6975
	2019-03-05	57	-	-	75.5998	-	77.8372
	2019-03-06	55	-	56.3643	71.9217	60.2286	73.2898
	2019-03-07	71	-	54.9062	73.6411	60.6979	75.9405
	2019-03-08	84	-	63.75	72.6056	65.9167	75.5044
	2019-03-09	81	-	66.8125	77.4091	71.8646	81.5483
	2019-03-10	92	-	71.75	77.3949	74.3958	81.0299
	2019-03-11	84	-	71.25	79.3511	75.2188	82.0806
	2019-03-12	76	-	66.7917	82.8862	75.2604	85.5085
	2019-03-13	89	-	70.6042	81.2268	75.9479	82.11
	2019-03-14	81	-	71.4271	78.8103	77.9688	79.6547
	2019-03-15	78	-	72.0833	77.5759	78.4271	78.8568
	2019-03-16	70	-	59.375	71.9904	67.4792	72.4906
	2019-03-17	87	-	67.1354	71.9162	67.5	74.0566
	2019-03-18	87	-	69.0833	72.6192	71.8646	76.58
	2019-03-19	89	-	72.6458	69.2285	74.9896	72.274
	2019-03-20	77	-	68.4479	70.6925	74.6042	74.3594
	2019-03-21	77	-	68.625	70.7774	73.9167	73.9046
	2019-03-22	67	-	58.3542	70.8278	62.2083	73.6644
	2019-03-23	69	-	54.8646	71.5672	61.6667	74.6462
	2019-03-24	79	-	60.2812	71.8758	63.3021	75.7215
	2019-03-25	75	-	64.6771	73.1355	66.2708	78.3563
	2019-03-26	65	-	55.4375	73.1313	61.125	78.4559
	2019-03-27	76	-	58.6979	69.0908	63.9062	73.0652
	2019-03-28	79	-	65.9479	67.4382	67.7188	70.9049
	2019-03-29	69	-	54.2604	66.6726	56.5	69.4386
	2019-03-30	55	-	49.5208	65.378	50.2812	67.013
	2019-03-31	66	-	53.1449	66.9865	54.8804	68.8829
	2019-04-01	81	-	65.2188	66.2411	60.9167	67.53
	2019-04-02	83	-	65.6979	65.3346	66.5208	67.1747
	2019-04-03	86	-	58.1667	65.7877	65.5938	69.0557
	2019-04-04	71	-	55.8229	64.2387	64.0625	68.1412
	2019-04-05	69	-	56.4062	60.861	62	63.6887
	2019-04-06	75	-	62.2292	59.3624	65.7396	61.5405
	2019-04-07	79	-	65.7708	58.4431	68.6146	60.1702
	2019-04-08	81	-	67.0208	66.7269	69.4896	69.6981
	2019-04-09	83	-	66.375	70.8124	71.6354	73.1464
	2019-04-10	94	-	71.3438	74.9235	73.7292	76.9019
	2019-04-11	88	-	73.1875	76.5644	76.25	78.2547
	2019-04-12	81	-	71.8021	76.3124	77.1979	77.4044
	2019-04-13	75	-	55.9271	75.9049	65.0521	77.3637
	2019-04-14	79	-	51.4896	79.7514	62.9062	82.3926
	2019-04-15	84	-	69.4479	82.3241	70.8854	86.3975
	2019-04-16	82	-	69.6146	81.1481	71.6458	83.9678
	2019-04-17	56	-	62.2396	80.8035	62.6146	81.762
	2019-04-18	76	-	62.7396	79.0033	62.3229	79.5303
	2019-04-19	79	-	68.3229	77.7629	70.4167	78.1572
	2019-04-20	78	-	69.1562	79.7306	71.4688	80.723
	2019-04-21	82	-	65.625	80.3261	67.9167	81.8795
	2019-04-22	77	-	69.2917	78.35	71.0729	79.9819
	2019-04-23	85	-	65.4167	76.2932	66.7917	77.4522
	2019-04-24	76	-	63.2292	74.7048	68.1562	75.8712
	2019-04-25	61	-	64.0104	72.0898	68.7812	72.9803
	2019-04-26	78	-	65.8438	71.3679	69.0208	71.8521
	2019-04-27	83	-	71.2604	73.0302	73.2812	74.1475
	2019-04-28	78	-	71.5312	73.854	75.1354	74.8409
	2019-04-29	81	-	71.5938	74.7515	73.6562	75.5302
	2019-04-30	74	-	70.5104	79.5779	72.9201	81.6548
	2019-05-01	73	-	67.7396	80.2403	69.5729	83.407
	2019-05-02	76	-	72.625	73.3241	71.4792	75.0718
	2019-05-03	86	-	75.3438	71.6114	73.875	72.9139
	2019-05-04	78	-	74.4479	70.8119	76.4271	72.2328
	2019-05-05	69	-	64.9271	73.2942	71.4583	75.8704
	2019-05-06	72	-	64.6562	76.8497	69.2604	80.5653
	2019-05-07	74	-	72.7083	79.0038	74.8229	83.1391
	2019-05-08	73	-	75.875	78.8256	72.4792	82.6882
	2019-05-09	77	-	70.3438	76.2427	72.1667	78.6754
	2019-05-10	87	-	87.6771	73.7922	80.7188	75.6039
	2019-05-11	82	-	80.3021	70.9336	78.8021	72.3855
	2019-05-12	81	-	72.6979	67.17	76.2708	67.5937
	2019-05-13	71	-	63.3021	68.0773	70.6875	68.8551
	2019-05-14	71	-	67.6146	71.1599	69.5521	72.3857
	2019-05-15	70	-	68.6667	73.4198	68.7188	74.3526
	2019-05-16	79	-	68.875	72.6229	67.2708	72.6128
	2019-05-17	91	-	74.3958	71.5938	72.6875	71.528
	2019-05-18	90	-	70.7083	68.1008	77.7188	67.5844
	2019-05-19	93	-	79.3438	69.0655	83.3646	69.5762
	2019-05-20	83	-	78.5521	70.8306	84.0833	72.7275
	2019-05-21	81	-	77.2708	72.5815	83.0521	75.2199
	2019-05-22	81	-	81.3438	76.8718	83.5208	80.1119
	2019-05-23	82	-	83.625	74.6164	82.375	76.5042
	2019-05-24	91	-	84.1667	76.3769	81.9271	77.7909
	2019-05-25	85	-	84.0104	79.8366	84.2083	81.6678
	2019-05-26	90	-	81.5417	77.2294	85.5312	77.7322
	2019-05-27	94	-	81.125	76.9399	85.8125	77.0721
	2019-05-28	87	-	82.7708	76.3875	87.0312	77.0848
	2019-05-29	84	-	84.0625	80.5838	88	82.5154
	2019-05-30	77	-	81.8125	75.8769	86.3438	76.9052
	2019-05-31	77	-	87	78.8711	85.9479	80.5032
	2019-06-01	66	-	86.7292	79.8429	83.25	81.3859
	2019-06-02	68	-	71.7708	79.0955	66.9167	79.6689
	2019-06-03	77	-	71.8438	75.799	67.5729	75.3459
	2019-06-04	80	-	77.6667	77.6024	72.2188	78.1776
	2019-06-05	86	-	72.8125	77.6983	72.9583	78.661
	2019-06-06	64	-	64.1458	75.4483	69.8229	76.3193
	2019-06-07	56	-	60.5333	75.1332	60.5	76.6762
	2019-06-08	76	-	-	69.5179	-	70.0976
	2019-06-09	82	-	-	71.4838	-	72.2685
	2019-06-10	83	-	-	74.6635	-	76.0306
	2019-06-11	86	-	-	78.9664	-	80.8753
	2019-06-12	70	-	-	82.8327	-	85.6378
	2019-06-13	81	-	-	84.2621	-	86.5376
	2019-06-14	89	-	81.9375	82.06	78.3125	82.861
	2019-06-15	76	-	81.3021	81.4449	81.4271	81.8938
	2019-06-16	80	-	80.9167	80.204	81.0417	80.6416
	2019-06-17	77	-	88.9167	82.8416	83.6771	83.786
	2019-06-18	70	-	81.6979	84.9256	74.6562	86.7593
	2019-06-19	78	-	76.9688	82.1722	72.375	82.9571
	2019-06-20	87	-	81.7708	77.3841	75.8021	76.801
	2019-06-21	88	-	81.2604	76.3168	78.1458	75.6766
	2019-06-22	82	-	79.7812	81.5787	79.7188	82.1081
	2019-06-23	79	-	83.0521	81.0644	76.8854	81.6678
	2019-06-24	83	-	85.4583	82.5495	77.5521	83.9573
	2019-06-25	87	-	84.8542	79.1246	79.5625	79.759
	2019-06-26	71	-	79.0938	80.1028	75.875	80.9594
	2019-06-27	82	-	70.1458	78.9186	66.4896	80.1805
	2019-06-28	80	-	71.1875	84.2729	66.8854	86.4694
	2019-06-29	88	-	77.8125	87.1528	70.3229	89.214
	2019-06-30	84	-	77.9271	85.3801	73.1979	86.149
	2019-07-01	84	-	79.7292	82.1047	74.625	81.7861
	2019-07-02	87	-	82.375	83.907	77.5104	83.9792
	2019-07-03	86	-	88.2396	82.9603	81.9062	83.2006
	2019-07-04	79	-	90.4167	82.5293	81.9896	83.2864
	2019-07-05	82	-	87.8333	85.1814	78.5938	87.5939
	2019-07-06	84	-	85.5417	86.4493	77.8333	89.5002
	2019-07-07	85	-	83.3021	83.3927	76.7396	84.6949
	2019-07-08	94	-	85.8958	83.4121	80.3229	84.3682
	2019-07-09	87	-	85.0625	82.7023	82.8854	83.5606
	2019-07-10	74	-	73.9167	80.8076	81.1667	81.2085
	2019-07-11	70	-	72.7396	79.5644	74.2917	79.8935
	2019-07-12	75	-	66.8854	79.7185	69.9688	80.8057
	2019-07-13	84	-	76.0833	74.3274	71.9896	74.2873
	2019-07-14	76	-	75.4583	71.3867	71.6667	70.981
	2019-07-15	76	-	72.8125	73.7293	69.7604	74.0139
	2019-07-16	80	-	72.3542	76.1625	68.0938	76.8318
	2019-07-17	85	-	81.125	80.525	72.2917	81.5063
	2019-07-18	82	-	80	79.4565	75.6875	79.8795
	2019-07-19	78	-	77.7188	82.6192	74.6042	83.1585
	2019-07-20	83	-	84.25	86.237	76.0833	87.3981
	2019-07-21	85	-	88.125	88.9764	78.4896	90.7755
	2019-07-22	82	-	86.9792	86.234	81.0833	87.3507
	2019-07-23	70	-	70.3021	80.7017	66.7292	80.4863
	2019-07-24	85	-	80.8229	75.0283	74.9896	74.0132
	2019-07-25	90	-	86.3229	71.362	77.9167	69.96
	2019-07-26	97	-	81.8438	72.9174	81.9792	71.958
	2019-07-27	93	-	80.5104	75.1367	85.0417	74.4275
	2019-07-28	83	-	81.2604	77.4638	83.5417	77.2718
	2019-07-29	80	-	81.4896	81.4049	81.2396	82.1465
	2019-07-30	76	-	82.4375	81.9622	80.8958	82.4852
	2019-07-31	79	-	78.7604	76.8016	78.7396	75.8431
	2019-08-01	88	-	87.5938	82.9439	82.25	83.3233
	2019-08-02	84	-	90.75	84.5224	84.3333	85.8129
	2019-08-03	82	-	88.5729	80.7459	84.1042	80.5247
	2019-08-04	88	-	89.8021	79.4193	83.9479	79.0055
	2019-08-05	88	-	85.6354	82.5646	84.4583	82.8267
	2019-08-06	86	-	92.0729	82.6524	85	82.601
	2019-08-07	83	-	92.1354	77.7053	83.2604	76.9377
	2019-08-08	71	-	81.9318	79.1872	74.2689	79.1425
	2019-08-09	83	-	76.2917	79.676	69.5104	80.7978
	2019-08-10	84	-	79.3526	76.0008	73.5577	76.8731
	2019-08-11	91	-	-	71.8023	-	72.1042
	2019-08-12	82	-	-	71.974	-	73.0354
	2019-08-13	80	-	-	75.7578	-	77.553
	2019-08-14	72	-	-	76.751	-	78.4197
	2019-08-15	85	-	-	80.8213	-	82.7235
	2019-08-16	77	-	-	80.7399	-	81.8597
	2019-08-17	72	-	-	77.1122	-	77.1958
	2019-08-18	88	-	-	74.3183	-	74.3012
	2019-08-19	88	-	-	71.1846	-	71.1348
	2019-08-20	83	-	-	71.2004	-	71.6222
	2019-08-21	79	-	-	72.8236	-	74.2043
	2019-08-22	76	-	-	74.3499	-	76.0955
	2019-08-23	72	-	-	76.5133	-	78.5965
	2019-08-24	78	-	-	79.0601	-	81.434
	2019-08-25	87	-	-	83.0769	-	86.0533
	2019-08-26	86	-	-	84.0876	-	86.7322
	2019-08-27	87	-	-	83.0866	-	84.8119
	2019-08-28	81	-	-	81.401	-	83.1496
	2019-08-29	81	-	-	82.0731	-	83.9955
	2019-08-30	84	-	-	83.1488	-	85.091
	2019-08-31	87	-	-	88.2306	-	91.3687
	2018-09-01	92	-	-	79.172	-	78.9635
	2018-09-02	80	-	-	76.6116	-	75.0616
	2018-09-03	76	-	-	75.653	-	74.1622
	2018-09-04	82	-	-	72.7365	-	71.3054
	2018-09-05	86	-	-	74.0727	-	73.4062
	2018-09-06	74	-	-	77.6626	-	79.0059
	2018-09-07	79	-	-	79.3379	-	81.6285
	2018-09-08	84	-	-	80.8853	-	83.3802
	2018-09-09	79	-	-	79.726	-	81.5682
	2018-09-10	88	-	-	76.432	-	77.0663
	2018-09-11	75	-	-	74.6215	-	74.2679
	2018-09-12	82	-	-	76.4094	-	76.2134
	2018-09-13	86	-	-	79.5897	-	81.313
	2018-09-14	80	-	-	80.165	-	82.4
	2018-09-15	87	-	-	76.3635	-	77.4055
	2018-09-16	86	-	-	73.181	-	73.6233
	2018-09-17	85	-	-	73.9933	-	75.2705
	2018-09-18	88	-	-	70.1723	-	70.3622
	2018-09-19	85	-	-	70.6933	-	70.8019
	2018-09-20	73	-	-	75.6368	-	77.6525
	2018-09-21	58	-	74.1333	80.8043	74.4286	83.786
	2018-09-22	83	-	81.5833	81.5051	81.125	83.5293
	2018-09-23	81	-	79.9583	75.5375	80.1667	76.4389
	2018-09-24	80	-	79.8333	73.7704	79.6667	74.3764
	2018-09-25	80	-	70.5	73.417	76.9062	74.9565
	2018-09-26	84	-	72.875	71.8023	80.0312	73.6739
	2018-09-27	83	-	79.5104	73.1985	79.3333	75.7967
	2018-09-28	87	-	79.8021	75.1406	78.2917	77.6316
	2018-09-29	73	-	80.0938	75.4974	78.7292	77.277
	2018-09-30	83	-	73.0208	77.9844	74.9062	79.4072
	2018-10-01	82	-	73.6562	73.6569	77.4583	74.0365
	2018-10-02	78	-	67.4931	75.8581	75.8382	76.6599
	2018-10-03	81	-	67.8333	75.6874	74.8854	76.7489
	2018-10-04	86	-	77.7604	78.5832	78.9375	80.5651
	2018-10-05	80	-	79.4271	75.7558	79.7083	77.2131
	2018-10-06	84	-	77.5938	77.4661	77.6667	79.1769
	2018-10-07	92	-	78.9792	76.3354	79.8333	77.5747
	2018-10-08	93	-	83.4583	75.6219	83.5	76.0418
	2018-10-09	88	-	80.9062	71.8549	83.6354	71.1568
	2018-10-10	83	-	76.4896	74.1951	78.4792	74.5071
	2018-10-11	79	-	76.0208	77.5601	75.1146	79.6965
	2018-10-12	71	-	74.0833	72.9758	72.6354	74.0485
	2018-10-13	75	-	68.9062	69.5711	65.0729	70.536
	2018-10-14	81	-	71.8542	63.5148	69.5625	63.9888
	2018-10-15	84	-	68.5729	64.151	71.5729	65.3352
	2018-10-16	90	-	76.4688	66.2284	75.9375	68.0153
	2018-10-17	89	-	78.6771	71.8447	78.2292	74.9943
	2018-10-18	96	-	85.5833	74.8829	80.9583	78.6609
	2018-10-19	92	-	87.375	76.2698	83.5	79.4106
	2018-10-20	91	-	87.3958	72.4514	84.6979	74.0853
	2018-10-21	90	-	84.1771	72.6497	86.4271	74.5767
	2018-10-22	86	-	83.5521	74.4692	84.9688	77.8477
	2018-10-23	88	-	80.2708	75.3198	84.0208	79.3379
	2018-10-24	89	-	78.6875	74.786	83.6875	78.181
	2018-10-25	90	-	75.0417	76.1476	81.4688	79.6184
	2018-10-26	90	-	83.8125	73.2076	84.6771	75.2045
	2018-10-27	91	-	79.4792	72.8799	84.5417	74.3178
	2018-10-28	91	-	71.7396	72.6685	82.7604	74.0759
	2018-10-29	92	-	76.2396	69.4069	85.9271	70.2732
	2018-10-30	78	-	72.4167	61.7106	82.9896	61.8485
	2018-10-31	92	-	84.1667	61.7731	84.9688	63.1743
	2018-11-01	91	-	88.5417	59.7455	89.1667	61.2778
	2018-11-02	95	-	90.0312	58.7511	89.7812	60.1586
	2018-11-03	89	-	83.9688	60.6016	89.3229	62.2836
	2018-11-04	72	-	73.9583	65.8987	81.0729	67.8045
	2018-11-05	84	-	80.6771	69.1625	80.9271	71.3079
	2018-11-06	76	-	81.6042	69.0221	85.4688	70.4513
	2018-11-07	69	-	81.7188	73.287	82.7604	75.6884
	2018-11-08	82	-	74.9271	73.3649	78.4896	75.7269
	2018-11-09	75	-	80.0208	69.8756	81.0729	72.0427
	2018-11-10	72	-	83.4896	69.1599	83.7917	71.6606
	2018-11-11	74	-	78.3542	70.0092	77.3646	73.9017
	2018-11-12	97	-	87.0625	73.4846	84.125	78.199
	2018-11-13	94	-	90.0104	75.3504	87.25	79.3387
	2018-11-14	87	-	85.75	75.4654	88.0625	78.5106
	2018-11-15	74	-	82.6458	81.1126	82.1146	85.7953
	2018-11-16	87	-	82.3902	83.4493	82.9545	88.4447
	2018-11-17	88	-	80.8854	77.7408	82.0312	80.3351
	2018-11-18	88	-	76.9896	72.1411	80.8229	73.0482
	2018-11-19	91	-	75.9271	71.7945	80.8958	73.8486
	2018-11-20	91	-	73.7604	69.1681	80.4583	70.8382
	2018-11-21	83	-	74.125	73.1693	80.9479	75.7876
	2018-11-22	70	-	68.8438	78.3417	68.7083	81.9386
	2018-11-23	85	-	73.6458	80.7139	73.2917	84.2344
	2018-11-24	70	-	70.125	78.747	69.9375	81.4205
	2018-11-25	85	-	74.1667	72.1452	74.2812	72.9434
	2018-11-26	94	-	79.0208	69.307	82.6354	70.4651
	2018-11-27	92	-	83.0208	62.7136	87.6146	63.751
	2018-11-28	77	-	77.4688	57.0852	81.2708	57.898
	2018-11-29	60	-	65.6562	57.3409	54.4792	59.4605
	2018-11-30	88	-	81.2396	60.8198	80.0208	63.9492
	2018-12-01	90	-	82.7396	64.0992	84.4062	67.435
	2018-12-02	74	-	85.3958	64.5789	89.5312	66.8631
	2018-12-03	84	-	86.7292	66.4194	94.1042	68.2894
	2018-12-04	92	-	91.1771	66.3436	96.9479	67.6207
	2018-12-05	89	-	90.6875	70.3179	91.9062	72.3196
	2018-12-06	85	-	88.8854	73.042	90.9479	76.7973
	2018-12-07	89	-	82.25	72.472	88.1562	76.3354
	2018-12-08	88	-	84.625	70.7544	88.8438	73.5439
	2018-12-09	83	-	87.2083	70.7782	89.6042	73.3938
	2018-12-10	90	-	87.7917	68.4383	90.4167	69.8841
	2018-12-11	93	-	79.6562	68.3516	88.2708	69.1661
	2018-12-12	89	-	87.3021	72.8471	90	74.7802
	2018-12-13	86	-	87.9479	76.9936	90.6667	80.6237
	2018-12-14	93	-	89.5417	77.189	92.6667	81.2169
	2018-12-15	81	-	89.8646	75.2443	95.4896	79.0989
	2018-12-16	90	-	93.0208	76.019	94.9062	80.6478
	2018-12-17	85	-	82.3021	77.7819	92.2083	83.3772
	2018-12-18	48	-	59.3542	75.758	62.4896	80.3789
	2018-12-19	80	-	74.0729	76.2812	76.5	79.8592
	2018-12-20	84	-	77.3854	75.0508	80.7083	77.1799
	2018-12-21	69	-	81.5208	72.2999	82.9167	73.1915
	2018-12-22	86	-	85.6042	73.9425	86.8438	75.4599
	2018-12-23	91	-	86.0625	76.0084	87.8646	78.7632
	2018-12-24	92	-	81.9688	79.6889	86.1354	84.5238
	2018-12-25	95	-	86.5417	79.2102	87.5625	84.2154
	2018-12-26	87	-	81.9896	74.1945	88.0938	77.8987
	2018-12-27	89	-	78.3125	71.403	85.4896	74.4046
	2018-12-28	95	-	88.125	70.4639	87.375	73.2213
	2018-12-29	92	-	90.625	68.1356	89.8438	69.9972
	2018-12-30	92	-	82.1458	70.7699	88.6736	73.2047
	2018-12-31	95	-	-	70.1679	-	72.6128
